# Supplementary material for: Genome-wide recombination map construction from single sperm sequencing in cattle
Source: BMC Genomics. 2022 Mar 5;23:181. doi: 10.1186/s12864-022-08415-w (PMC8898482; doi:10.1186/s12864-022-08415-w)
Supplement: Supplementary file 2 — Additional file 2. [file 12864_2022_8415_MOESM2_ESM.xlsx]

## Sheet: Table S1
Table S1. Statistics of sequencing data for each sperm.
ID	Clean reads (M)	Clean bases (G)	Genome depth (X)	Mapping ratio (%)	Coverage ratio (%)
Average	38.5178	4.95151	1.7933	0.98176	0.216403
Average sample1-sperms	42.3138	5.54529	2.00835	0.978006	0.225805
Average sample2-sperms	34.7745	4.36598	1.58124	0.985462	0.207131
sample1-006	58.1799	7.40643	2.6824	0.975254	0.338936
sample1-007	28.7646	4.15208	1.50377	0.993894	0.232223
sample1-009	13.8085	1.97925	0.71683	0.985556	0.145096
sample1-012	87.1155	11.336	4.10557	0.973114	0.373536
sample1-016	31.6168	4.57455	1.65677	0.993381	0.245034
sample1-017	29.1267	4.21984	1.52831	0.987355	0.240766
sample1-018	20.7769	2.9727	1.07663	0.993966	0.203992
sample1-024	29.6696	3.69381	1.33779	0.984833	0.236217
sample1-029	22.4017	2.35044	0.851262	0.957579	0.180326
sample1-031	13.9461	1.87991	0.68085	0.969418	0.183663
sample1-032	99.2701	12.3922	4.48811	0.956273	0.335588
sample1-033	257.101	29.2951	10.6099	0.932638	0.364879
sample1-034	174.658	24.0537	8.71159	0.946227	0.386234
sample1-035	22.2852	3.11027	1.12645	0.976889	0.179761
sample1-036	156.867	20.5615	7.44682	0.960345	0.37817
sample1-037	17.6962	2.53641	0.918616	0.977421	0.163414
sample1-038	14.0385	1.92984	0.698934	0.98198	0.127604
sample1-039	17.5128	2.48612	0.900405	0.977213	0.161922
sample1-040	28.6657	3.59262	1.30115	0.960593	0.224406
sample1-041	31.323	4.5506	1.6481	0.992228	0.244598
sample1-042	31.2849	4.50329	1.63096	0.983788	0.219754
sample1-043	180.257	22.0027	7.96876	0.975791	0.373587
sample1-044	35.0915	4.32438	1.56617	0.950206	0.244824
sample1-045	20.382	2.68253	0.971538	0.979059	0.228987
sample1-046	23.6098	3.2987	1.1947	0.959398	0.176729
sample1-047	24.6179	3.4427	1.24685	0.962863	0.180116
sample1-048	30.6117	4.3025	1.55824	0.973651	0.215154
sample1-052	17.3724	2.42303	0.877553	0.950475	0.144897
sample1-053	17.931	2.04144	0.739352	0.93888	0.167191
sample1-055	26.0106	3.60289	1.30486	0.982453	0.179328
sample1-056	29.8506	3.31077	1.19907	0.9898	0.235795
sample1-057	21.7403	3.14521	1.13911	0.978373	0.16191
sample1-059	20.596	2.99977	1.08643	0.996291	0.204227
sample1-060	27.3983	3.44396	1.24731	0.993026	0.262839
sample1-061	22.5108	3.27117	1.18473	0.981921	0.164834
sample1-062	21.2864	3.06542	1.11021	0.992049	0.206027
sample1-063	26.2344	3.41028	1.23511	0.986331	0.235068
sample1-064	23.0576	3.36525	1.2188	0.982079	0.210288
sample1-065	20.0914	2.92662	1.05994	0.970772	0.143722
sample1-066	23.4796	2.89231	1.04751	0.978537	0.189491
sample1-067	30.2382	4.41197	1.59789	0.991552	0.249465
sample1-068	24.4826	3.56989	1.29291	0.994416	0.242469
sample1-069	34.4822	5.05213	1.82974	0.979256	0.204661
sample1-070	32.1383	3.82613	1.38572	0.978827	0.20499
sample1-071	150.955	19.458	7.04715	0.980093	0.413546
sample1-072	25.5595	3.13223	1.1344	0.968274	0.158415
sample1-073	22.5953	3.26948	1.18411	0.964496	0.17993
sample1-074	18.2505	2.66235	0.964229	0.985282	0.199974
sample1-075	16.3604	2.35987	0.85468	0.994632	0.179146
sample1-076	139.4	18.3153	6.6333	0.957682	0.365546
sample1-079	75.5136	7.65131	2.77109	0.974834	0.233869
sample1-080	24.6238	3.58164	1.29717	0.986433	0.191705
sample1-081	18.1129	2.65435	0.961331	0.982423	0.196884
sample1-082	34.9647	5.09893	1.84669	0.977703	0.26223
sample1-083	13.4879	1.97218	0.714267	0.991739	0.162826
sample1-085	25.9723	3.80976	1.37979	0.989683	0.235654
sample1-086	20.198	2.94009	1.06482	0.981327	0.186814
sample1-088	153.615	18.6436	6.75218	0.960195	0.354087
sample1-089	14.0411	1.74058	0.630389	0.991496	0.179771
sample1-090	22.4379	2.77962	1.0067	0.996394	0.227634
sample1-092	92.6672	12.2466	4.43537	0.949928	0.354098
sample1-093	16.2668	2.19677	0.795609	0.98598	0.204893
sample1-094	30.6577	4.22846	1.53143	0.985446	0.180193
sample1-095	9.82451	1.41612	0.512878	0.993619	0.125702
sample1-097	21.3497	3.11939	1.12975	0.987518	0.202406
sample1-098	18.0118	2.62303	0.949989	0.992779	0.20441
sample1-100	30.3547	4.36487	1.58083	0.991838	0.248506
sample1-102	17.3638	2.49613	0.90403	0.982498	0.163003
sample1-107	23.0463	3.38183	1.2248	0.995216	0.222687
sample1-108	30.8137	4.52334	1.63823	0.985789	0.236483
sample1-110	18.2583	2.66108	0.963768	0.979178	0.169054
sample2-113	19.0549	2.81313	1.01884	0.987288	0.207081
sample2-118	19.9367	2.94601	1.06696	0.990907	0.240982
sample2-119	29.968	4.1382	1.49874	0.992873	0.245345
sample2-124	20.4558	2.46892	0.894174	0.990758	0.168457
sample2-125	35.5838	4.4699	1.61887	0.978102	0.19996
sample2-126	15.9689	1.83575	0.664859	0.983204	0.135863
sample2-129	17.2822	2.37981	0.861902	0.975294	0.165122
sample2-131	23.5951	3.50696	1.27012	0.990164	0.244038
sample2-132	25.6478	3.80153	1.37681	0.984983	0.254043
sample2-134	25.3603	3.00392	1.08794	0.989433	0.2129
sample2-135	21.084	3.10421	1.12426	0.970785	0.236952
sample2-140	18.5884	2.54871	0.923073	0.971702	0.184488
sample2-144	23.2673	2.93119	1.0616	0.982967	0.177435
sample2-146	21.6655	2.89785	1.04952	0.988147	0.215441
sample2-147	22.0097	3.2526	1.178	0.990293	0.243358
sample2-148	16.7195	1.91039	0.691891	0.982185	0.168344
sample2-149	190.545	22.2772	8.0682	0.987862	0.343604
sample2-153	17.8198	2.45012	0.887364	0.98987	0.207441
sample2-154	21.7577	2.95238	1.06927	0.990008	0.194717
sample2-156	27.2708	3.41387	1.23641	0.982835	0.184752
sample2-158	27.9352	3.89366	1.41017	0.973192	0.174069
sample2-159	18.4974	2.73442	0.990331	0.989704	0.226335
sample2-161	21.8314	3.22927	1.16955	0.993303	0.247947
sample2-165	21.8201	3.22624	1.16845	0.988821	0.242254
sample2-166	20.3794	2.81813	1.02065	0.990062	0.227229
sample2-167	22.0426	3.26069	1.18093	0.995584	0.250241
sample2-168	24.2455	2.83885	1.02815	0.988088	0.175581
sample2-169	22.5644	3.11772	1.12915	0.989637	0.239813
sample2-172	18.7129	2.76223	1.0004	0.989201	0.219682
sample2-175	19.2413	2.83761	1.0277	0.995268	0.235385
sample2-177	27.3933	3.56475	1.29105	0.983395	0.187041
sample2-179	19.1515	2.22804	0.806935	0.990407	0.200474
sample2-180	24.5739	3.22286	1.16723	0.975291	0.180707
sample2-181	22.2397	2.98031	1.07938	0.987307	0.224436
sample2-183	22.9766	2.24919	0.814595	0.989712	0.169646
sample2-186	23.4567	3.46384	1.2545	0.983596	0.226857
sample2-188	174.457	18.2194	6.59857	0.990744	0.270725
sample2-189	25.5537	3.78284	1.37004	0.985303	0.23733
sample2-190	199.301	24.1769	8.75619	0.975337	0.282612
sample2-191	143.515	16.3836	5.93368	0.983459	0.24937
sample2-192	25.8658	2.74649	0.9947	0.985226	0.158736
sample2-193	27.346	3.65042	1.32208	0.982969	0.176543
sample2-194	214.865	23.8132	8.62448	0.986886	0.300773
sample2-195	23.9803	2.97231	1.07649	0.979218	0.177042
sample2-196	27.1562	4.00862	1.45181	0.986506	0.245815
sample2-197	22.2364	3.28076	1.1882	0.984529	0.237657
sample2-198	145.98	15.7394	5.70038	0.989193	0.294745
sample2-199	23.0325	3.20133	1.15943	0.985117	0.264525
sample2-200	18.319	2.51657	0.911431	0.989656	0.169392
sample2-201	17.6866	2.34442	0.849082	0.983643	0.158204
sample2-202	16.5738	2.15329	0.779862	0.981097	0.156381
sample2-203	25.7779	3.71901	1.34692	0.978164	0.217406
sample2-206	24.5867	3.63677	1.31714	0.983458	0.214343
sample2-207	20.3863	2.80752	1.01681	0.989495	0.181924
sample2-208	24.2815	3.59936	1.30359	0.983451	0.213146
sample2-210	26.0678	3.64371	1.31965	0.974666	0.269889
sample2-212	27.7969	3.8664	1.4003	0.986179	0.205842
sample2-214	23.3309	3.22333	1.1674	0.971748	0.210694
sample2-216	22.0413	3.05142	1.10514	0.987899	0.250463
sample2-217	18.5529	2.56658	0.929545	0.985303	0.167584
sample2-218	19.905	2.73825	0.991717	0.993408	0.174269
sample2-220	14.5797	1.8656	0.675666	0.985077	0.114049
sample2-221	20.6499	2.82691	1.02383	0.977915	0.177865
sample2-222	15.0123	2.06776	0.748885	0.980827	0.15676
sample2-223	22.0066	2.65927	0.963115	0.985593	0.163415
sample2-225	21.8176	3.23616	1.17205	0.992417	0.232911
sample2-227	15.3729	2.11547	0.766164	0.987519	0.177227
sample2-228	17.9394	2.22761	0.806777	0.993689	0.157353
sample2-229	15.0565	2.0429	0.73988	0.981343	0.158478
sample2-230	20.2364	2.33833	0.846879	0.988691	0.1534
sample2-231	16.6067	1.73613	0.628777	0.99088	0.131403
sample2-233	15.2493	1.86199	0.674361	0.984403	0.147106

## Sheet: Table S2
Table S2. Statistics of genotyping data for each sperm.
ID	Raw INDEL				Raw SNP				Clean INDEL			Clean SNP
	Genotype	Homozygousity	Heterozygousity	Heterozygous ratio	Genotype	Homozygousity	Heterozygousity	Heterozygous ratio	Homozygousity	Clean ratio	Clean ratio of Homozygousity	Homozygousity	Clean ratio	Clean ratio of Homozygousity
Average	4.50032e+06	4.36253e+06	137788	0.0296699	2.67662e+07	2.60905e+07	675672	0.0245986	509471	0.112085	0.115814	1.16263e+06	0.0429142	0.0441068
Average sample1-sperms	4.55657e+06	4.41999e+06	136577	0.0281885	2.77584e+07	2.7024e+07	734419	0.0252102	502198	0.107605	0.110998	1.11866e+06	0.0389178	0.0400374
Average sample2-sperms	4.44485e+06	4.30587e+06	138982	0.0311306	2.57878e+07	2.517e+07	617741	0.0239955	516642	0.116503	0.120563	1.20598e+06	0.046855	0.0481196
sample1-006	6226283	6021410	204873	0.0329045	37507813	36322449	1185364	0.0316031	759760	0.122025	0.126176	1799986	0.0479896	0.0495557
sample1-007	4697928	4605642	92286	0.019644	30118484	29459216	659268	0.0218891	451457	0.096097	0.0980226	890028	0.0295509	0.0302122
sample1-009	3144838	3102562	42276	0.013443	19688787	19413854	274933	0.0139639	269617	0.0857332	0.0869014	494956	0.025139	0.025495
sample1-012	6613838	6232936	380902	0.0575917	39921924	37944019	1977905	0.0495443	903183	0.13656	0.144905	2217607	0.0555486	0.0584442
sample1-016	4982562	4883391	99171	0.0199036	32060889	31380827	680062	0.0212116	475128	0.0953582	0.0972947	955824	0.0298128	0.0304589
sample1-017	4921726	4818921	102805	0.020888	30615634	29938319	677315	0.0221232	477249	0.0969678	0.0990365	974259	0.0318223	0.0325422
sample1-018	4227832	4168779	59053	0.0139677	27295445	26860600	434845	0.015931	358617	0.0848229	0.0860245	673128	0.0246608	0.0250601
sample1-024	4878020	4749480	128540	0.0263509	30890321	30064972	825349	0.0267187	502720	0.103058	0.105847	1038966	0.033634	0.0345574
sample1-029	3650583	3550937	99646	0.0272959	22521484	21946183	575301	0.0255445	394066	0.107946	0.110975	833670	0.0370167	0.037987
sample1-031	3924048	3870578	53470	0.0136262	24129832	23830105	299727	0.0124214	334802	0.0853206	0.0864992	675122	0.0279787	0.0283306
sample1-032	5757389	5515943	241446	0.0419367	34714643	33406551	1308092	0.0376813	784573	0.136272	0.142237	2010948	0.0579279	0.0601962
sample1-033	5540166	5284436	255730	0.0461593	34159146	32849575	1309571	0.0383373	825682	0.149036	0.156248	2172151	0.0635891	0.0661242
sample1-034	6440323	6027897	412426	0.0640381	38831161	36630104	2201057	0.0566828	922504	0.143239	0.153039	2336229	0.0601638	0.0637789
sample1-035	3678949	3615312	63637	0.0172976	23409325	22960001	449324	0.0191942	348497	0.0947273	0.0963947	689985	0.0294748	0.0300516
sample1-036	6853036	6583310	269726	0.0393586	40747847	39619750	1128097	0.0276848	951716	0.138875	0.144565	2428021	0.0595865	0.0612831
sample1-037	3444229	3386156	58073	0.016861	22107972	21699002	408970	0.0184988	312932	0.0908569	0.0924151	607286	0.0274691	0.0279868
sample1-038	2753813	2725412	28401	0.0103133	18061842	17844861	216981	0.0120132	233992	0.0849702	0.0858556	424725	0.023515	0.023801
sample1-039	3491555	3441323	50232	0.0143867	22319287	21969604	349683	0.0156673	308965	0.0884892	0.0897809	594902	0.0266542	0.0270784
sample1-040	4623944	4493714	130230	0.0281643	28400856	27677264	723592	0.0254778	507841	0.109829	0.113011	1083830	0.0381619	0.0391596
sample1-041	4899257	4805223	94034	0.0191935	31595782	30932736	663046	0.0209853	459733	0.0938373	0.0956736	936992	0.0296556	0.0302913
sample1-042	4452632	4357850	94782	0.0212867	28287013	27620725	666288	0.0235546	434804	0.097651	0.0997749	890802	0.0314916	0.0322512
sample1-043	6638869	6367878	270991	0.0408189	39548311	38452615	1095696	0.0277053	932286	0.140428	0.146405	2403266	0.0607679	0.0624994
sample1-044	4928982	4767777	161205	0.0327055	30077091	29234052	843039	0.0280293	565421	0.114714	0.118592	1278494	0.0425072	0.043733
sample1-045	4843233	4744150	99083	0.020458	29716760	29151615	565145	0.0190177	469289	0.0968958	0.0989195	981069	0.033014	0.033654
sample1-046	3656790	3593380	63410	0.0173403	23392035	22949757	442278	0.0189072	355861	0.0973151	0.0990324	704873	0.030133	0.0307137
sample1-047	3844315	3769002	75313	0.0195907	24077362	23612164	465198	0.019321	380410	0.0989539	0.100931	756595	0.0314235	0.0320426
sample1-048	4422168	4332834	89334	0.0202014	28001092	27412601	588491	0.0210167	439936	0.0994842	0.101535	892399	0.0318701	0.0325543
sample1-052	3173567	3125320	48247	0.0152028	19856445	19571480	284965	0.0143513	297015	0.0935903	0.0950351	573072	0.0288608	0.029281
sample1-053	3622720	3539475	83245	0.0229786	21923254	21514565	408689	0.0186418	369876	0.102099	0.1045	769504	0.0350999	0.0357667
sample1-055	3905539	3794691	110848	0.0283823	23237331	22658696	578635	0.0249011	434294	0.1112	0.114448	910006	0.0391614	0.0401614
sample1-056	4793052	4613855	179197	0.0373868	28472744	27538708	934036	0.0328046	564444	0.117763	0.122337	1267205	0.0445059	0.0460154
sample1-057	3427131	3314312	112819	0.0329194	20046672	19493027	553645	0.0276178	389903	0.11377	0.117642	862979	0.0430485	0.0442712
sample1-059	4367091	4304027	63064	0.0144407	28094260	27649069	445191	0.0158463	376039	0.0861074	0.0873691	720496	0.0256457	0.0260586
sample1-060	5351972	5186430	165542	0.030931	32218527	31245814	972713	0.0301911	592596	0.110725	0.114259	1310100	0.0406629	0.0419288
sample1-061	3527011	3409594	117417	0.0332908	20515636	19957411	558225	0.0272097	403535	0.114413	0.118353	900744	0.0439052	0.0451333
sample1-062	4424491	4341156	83335	0.0188349	27461081	26929879	531202	0.0193438	418662	0.0946238	0.0964402	834329	0.0303822	0.0309815
sample1-063	4845461	4676775	168686	0.0348132	28893034	27955021	938013	0.032465	555569	0.114658	0.118793	1235430	0.0427587	0.0441935
sample1-064	4569636	4475332	94304	0.0206371	27690223	27166218	524005	0.0189238	446969	0.0978128	0.0998739	932438	0.0336739	0.0343234
sample1-065	3075087	2973916	101171	0.0329002	17872874	17398552	474322	0.0265387	351377	0.114266	0.118153	795714	0.0445208	0.0457345
sample1-066	3949328	3805069	144259	0.0365275	23343174	22653014	690160	0.0295658	460535	0.116611	0.121032	1030951	0.044165	0.0455105
sample1-067	5289560	5167352	122208	0.0231036	32539370	31799168	740202	0.0227479	538467	0.101798	0.104206	1126837	0.03463	0.0354361
sample1-068	5050949	4963103	87846	0.017392	31534384	30953198	581186	0.0184302	464132	0.0918901	0.0935165	950873	0.0301535	0.0307197
sample1-069	4290805	4124709	166096	0.0387098	24735391	23999294	736097	0.0297589	516242	0.120314	0.125158	1236522	0.04999	0.0515233
sample1-070	4080693	3901040	179653	0.0440251	24389577	23470954	918623	0.0376646	506978	0.124238	0.12996	1146202	0.0469956	0.0488349
sample1-071	7208920	6795052	413868	0.0574105	43040856	40924082	2116774	0.0491806	1036477	0.143777	0.152534	2678766	0.0622377	0.065457
sample1-072	3294470	3160907	133563	0.0405416	19478869	18869452	609417	0.0312861	399909	0.121388	0.126517	910586	0.0467474	0.0482572
sample1-073	3826532	3723336	103196	0.0269685	22853842	22329542	524300	0.0229414	407208	0.106417	0.109366	887645	0.0388401	0.039752
sample1-074	4381700	4301499	80201	0.0183036	26897431	26453274	444157	0.016513	409073	0.0933594	0.0951001	835965	0.0310797	0.0316016
sample1-075	3953707	3900074	53633	0.0135652	25423690	25039387	384303	0.0151159	332087	0.0839938	0.0851489	607297	0.0238871	0.0242537
sample1-076	6477637	6097651	379986	0.0586612	38327854	36485698	1842156	0.0480631	944407	0.145795	0.15488	2393914	0.0624589	0.0656124
sample1-079	4456553	4126781	329772	0.0739971	25509685	24072303	1437382	0.0563465	647248	0.145235	0.156841	1603776	0.0628693	0.0666233
sample1-080	4201048	4065471	135577	0.0322722	24316837	23702843	613994	0.0252497	474164	0.112868	0.116632	1104247	0.0454108	0.0465871
sample1-081	4385176	4293903	91273	0.020814	25302720	24865291	437429	0.0172878	433661	0.0988925	0.100995	958695	0.037889	0.0385556
sample1-082	5386841	5227143	159698	0.0296459	32194854	31344168	850686	0.026423	593730	0.110219	0.113586	1346492	0.0418232	0.0429583
sample1-083	3688712	3631529	57183	0.0155022	22901950	22558952	342998	0.0149768	316713	0.0858601	0.087212	605599	0.0264431	0.0268452
sample1-085	4999424	4901516	97908	0.0195839	30929349	30325658	603691	0.0195184	475980	0.095207	0.0971087	979773	0.0316778	0.0323084
sample1-086	4113189	4019433	93756	0.022794	24807054	24357910	449144	0.0181055	416645	0.101295	0.103658	865839	0.0349029	0.0355465
sample1-088	6076052	5701016	375036	0.0617236	36099798	34295707	1804091	0.0499751	891250	0.146682	0.156332	2272608	0.0629535	0.0662651
sample1-089	3945275	3864569	80706	0.0204564	23791453	23332459	458994	0.0192924	378621	0.0959682	0.0979724	770857	0.0324006	0.033038
sample1-090	4867142	4750932	116210	0.0238764	30127087	29381369	745718	0.0247524	490841	0.100848	0.103315	1009807	0.0335182	0.034369
sample1-092	6511983	6233778	278205	0.042722	38816695	37444472	1372223	0.0353514	887299	0.136256	0.142337	2208750	0.0569021	0.0589873
sample1-093	4589391	4505652	83739	0.0182462	27652456	27210491	441965	0.0159828	428339	0.0933324	0.095067	854239	0.030892	0.0313937
sample1-094	4067515	3939971	127544	0.0313567	23723814	23091936	631878	0.0266348	471945	0.116028	0.119784	1016064	0.0428289	0.0440008
sample1-095	2945539	2909543	35996	0.0122205	18347848	18137708	210140	0.0114531	241852	0.0821079	0.0831237	439192	0.023937	0.0242143
sample1-097	4302007	4174311	127696	0.0296829	24927799	24292197	635602	0.0254977	471215	0.109534	0.112884	1035114	0.0415245	0.042611
sample1-098	4500320	4429521	70799	0.015732	27898709	27454346	444363	0.0159277	401018	0.0891088	0.090533	766360	0.0274694	0.027914
sample1-100	5148770	5017688	131082	0.0254589	31395962	30635316	760646	0.0242275	540088	0.104897	0.107637	1148798	0.0365906	0.0374991
sample1-102	3567762	3478321	89441	0.0250692	21198062	20731355	466707	0.0220165	366749	0.102795	0.105439	764946	0.0360857	0.036898
sample1-107	4700877	4588439	112438	0.0239185	27985251	27375156	610095	0.0218006	476631	0.101392	0.103877	1042810	0.0372628	0.0380933
sample1-108	5114939	4989087	125852	0.0246048	31011720	30334230	677490	0.0218463	532590	0.104124	0.106751	1178816	0.038012	0.0388609
sample1-110	3523572	3459949	63623	0.0180564	20863388	20520538	342850	0.0164331	342629	0.0972391	0.0990272	788724	0.0378042	0.0384358
sample2-113	4623018	4539902	83116	0.0179787	26590024	26229525	360499	0.0135577	468430	0.101326	0.103181	1020256	0.0383699	0.0388972
sample2-118	5096244	5025640	70604	0.0138541	29634804	29291238	343566	0.0115933	481191	0.0944207	0.0957472	1040360	0.035106	0.0355178
sample2-119	5176992	5067130	109862	0.0212212	30440279	29835716	604563	0.0198606	592926	0.114531	0.117014	1466951	0.0481911	0.0491676
sample2-124	3751160	3611414	139746	0.0372541	22118975	21493172	625803	0.0282926	453179	0.12081	0.125485	1058449	0.0478525	0.0492458
sample2-125	4342508	4207750	134758	0.0310323	25434674	24828093	606581	0.0238486	546282	0.125799	0.129828	1321071	0.0519398	0.0532087
sample2-126	3105819	3005715	100104	0.0322311	18730439	18284509	445930	0.0238078	364633	0.117403	0.121313	833884	0.0445203	0.045606
sample2-129	3731628	3633422	98206	0.0263172	21665268	21233459	431809	0.0199309	426650	0.114333	0.117424	967970	0.0446784	0.045587
sample2-131	5318102	5214961	103141	0.0193943	30991966	30524690	467276	0.0150773	538272	0.101215	0.103217	1185210	0.0382425	0.0388279
sample2-132	5300644	5190327	110317	0.020812	30816193	30308343	507850	0.01648	555671	0.104831	0.107059	1268348	0.0411585	0.0418481
sample2-134	4670904	4510102	160802	0.0344263	27199083	26529630	669453	0.0246131	557074	0.119265	0.123517	1278584	0.0470083	0.0481946
sample2-135	5181896	5115623	66273	0.0127893	30017615	29707691	309924	0.0103247	492585	0.0950588	0.0962903	1045686	0.0348357	0.0351992
sample2-140	4063534	3966090	97444	0.0239801	23508582	23076214	432368	0.0183919	453896	0.1117	0.114444	1050771	0.0446973	0.0455348
sample2-144	3922722	3767811	154911	0.0394907	22555057	21894882	660175	0.0292695	491363	0.125261	0.130411	1132072	0.0501915	0.0517049
sample2-146	4787536	4646752	140784	0.0294064	27706212	27129102	577110	0.0208296	539779	0.112747	0.116163	1224095	0.0441812	0.0451211
sample2-147	5275285	5201383	73902	0.0140091	30707215	30343970	363245	0.0118293	503773	0.0954968	0.0968537	1098996	0.0357895	0.0362179
sample2-148	3723163	3616673	106490	0.028602	21989989	21467268	522721	0.0237709	413835	0.111151	0.114424	924342	0.0420347	0.0430582
sample2-149	6454878	5920643	534235	0.0827645	36656777	34558768	2098009	0.0572339	996906	0.154442	0.168378	2578498	0.0703416	0.074612
sample2-153	4548479	4428330	120149	0.0264152	26206027	25643407	562620	0.0214691	495808	0.109005	0.111963	1122559	0.0428359	0.0437757
sample2-154	4447436	4322013	125423	0.0282012	25688954	25163776	525178	0.0204437	505907	0.113753	0.117054	1163286	0.0452835	0.0462286
sample2-156	4153477	3993587	159890	0.0384955	24137755	23454037	683718	0.0283257	511879	0.123241	0.128175	1192226	0.0493926	0.0508324
sample2-158	3593948	3499633	94315	0.0262427	20487683	20064733	422950	0.0206441	484061	0.134688	0.138318	1207484	0.0589371	0.0601794
sample2-159	4963635	4886799	76836	0.0154798	28847605	28497087	350518	0.0121507	467695	0.0942243	0.0957058	992503	0.034405	0.0348282
sample2-161	5211026	5120333	90693	0.0174041	30150653	29725214	425439	0.0141104	524089	0.100573	0.102354	1169463	0.0387873	0.0393425
sample2-165	5258294	5170050	88244	0.0167819	30486659	30065786	420873	0.0138052	520011	0.0988935	0.100581	1137943	0.0373259	0.0378484
sample2-166	4925232	4802533	122699	0.0249123	28822577	28217193	605384	0.0210038	530726	0.107757	0.11051	1203411	0.0417524	0.0426481
sample2-167	5246728	5157632	89096	0.0169813	30420748	29986773	433975	0.0142658	520963	0.0992929	0.101008	1170730	0.0384846	0.0390415
sample2-168	3922086	3775721	146365	0.0373182	23133054	22517713	615341	0.0266001	480792	0.122586	0.127338	1126029	0.0486762	0.0500064
sample2-169	5195166	5058788	136378	0.0262509	30279795	29667508	612287	0.020221	565233	0.1088	0.111733	1297273	0.0428429	0.0437271
sample2-172	4881662	4805743	75919	0.0155519	28308728	27973988	334740	0.0118246	464827	0.095219	0.0967232	985633	0.0348173	0.0352339
sample2-175	4981742	4902324	79418	0.0159418	28816439	28424508	391931	0.013601	484243	0.0972035	0.0987783	1070111	0.0371354	0.0376475
sample2-177	4154326	3994387	159939	0.0384994	23908601	23257729	650872	0.0272233	526847	0.126819	0.131897	1245013	0.0520739	0.0535312
sample2-179	4316033	4210517	105516	0.0244474	25947710	25385827	561883	0.0216544	457482	0.105996	0.108652	1024824	0.0394957	0.0403699
sample2-180	4046740	3910025	136715	0.033784	23562548	23026798	535750	0.0227374	490725	0.121264	0.125504	1145673	0.0486226	0.0497539
sample2-181	4903277	4761453	141824	0.0289243	28515651	27884985	630666	0.0221165	550799	0.112333	0.115679	1254974	0.04401	0.0450054
sample2-183	3919934	3783087	136847	0.0349105	22819433	22271846	547587	0.0239965	477505	0.121815	0.126221	1066226	0.0467245	0.0478733
sample2-186	5081602	4988019	93583	0.018416	29273699	28885153	388546	0.0132729	526026	0.103516	0.105458	1149811	0.039278	0.0398063
sample2-188	5233023	4859645	373378	0.0713503	29644142	28352274	1291868	0.0435792	810251	0.154834	0.16673	2071084	0.0698649	0.0730483
sample2-189	5298087	5189675	108412	0.0204625	30514045	30056392	457653	0.0149981	557129	0.105157	0.107353	1225911	0.0401753	0.040787
sample2-190	5286775	4841427	445348	0.0842381	29851904	28208771	1643133	0.0550428	850873	0.160944	0.175748	2178366	0.0729724	0.077223
sample2-191	4995137	4646116	349021	0.0698722	28954371	27454724	1499647	0.0517935	761833	0.152515	0.163972	1914197	0.0661108	0.069722
sample2-192	3475703	3319042	156661	0.0450732	20184528	19490540	693988	0.0343822	449258	0.129257	0.135358	1055666	0.0523008	0.054163
sample2-193	3761036	3662122	98914	0.0262997	21809753	21336018	473735	0.0217212	477833	0.127048	0.13048	1182216	0.0542058	0.0554094
sample2-194	5525420	5019121	506299	0.0916309	31557868	29227164	2330704	0.0738549	888205	0.160749	0.176964	2257209	0.071526	0.0772298
sample2-195	3970544	3812080	158464	0.0399099	23042098	22363857	678241	0.0294349	495449	0.124781	0.129968	1146558	0.0497593	0.0512683
sample2-196	5393182	5284243	108939	0.0201994	31079360	30596957	482403	0.0155217	566149	0.104975	0.107139	1269950	0.0408615	0.0415058
sample2-197	5199122	5115236	83886	0.0161346	30090698	29705927	384771	0.012787	511446	0.0983716	0.0999848	1109803	0.0368819	0.0373596
sample2-198	5526544	5081067	445477	0.0806068	31782833	29673148	2109685	0.0663781	849337	0.153683	0.167157	2199832	0.0692145	0.0741354
sample2-199	5494120	5426023	68097	0.0123945	31660540	31324683	335857	0.0106081	578529	0.1053	0.106621	1361932	0.0430167	0.0434779
sample2-200	3687487	3571555	115932	0.0314393	21537781	20992144	545637	0.0253339	427532	0.115941	0.119705	1024347	0.0475605	0.0487967
sample2-201	3522151	3418964	103187	0.0292966	20504398	20007024	497374	0.0242569	405030	0.114995	0.118466	944617	0.046069	0.0472143
sample2-202	3486801	3376176	110625	0.0317268	20278278	19759825	518453	0.0255669	406654	0.116627	0.120448	927130	0.0457204	0.0469199
sample2-203	4510940	4402234	108706	0.0240983	25771343	25281733	489610	0.0189982	529840	0.117457	0.120357	1277872	0.049585	0.0505453
sample2-206	4818639	4698872	119767	0.0248549	27647017	27145078	501939	0.0181553	527575	0.109486	0.112277	1167875	0.0422424	0.0430235
sample2-207	3865263	3740592	124671	0.0322542	22364718	21761513	603205	0.0269713	465228	0.120361	0.124373	1124165	0.0502651	0.0516584
sample2-208	4774595	4654709	119886	0.0251091	27410972	26895924	515048	0.0187898	521200	0.109161	0.111973	1157918	0.0422429	0.0430518
sample2-210	5604929	5523351	81578	0.0145547	32289962	31922290	367672	0.0113866	615554	0.109824	0.111446	1457500	0.0451379	0.0456578
sample2-212	4164610	4062366	102244	0.0245507	23741476	23288006	453470	0.0191003	539847	0.129627	0.13289	1363350	0.0574248	0.058543
sample2-214	4366658	4281909	84749	0.0194082	24919947	24551402	368545	0.0147892	530462	0.12148	0.123884	1289616	0.0517504	0.0525272
sample2-216	5206481	5134847	71634	0.0137586	30688787	30269550	419237	0.0136609	527567	0.101329	0.102742	1245371	0.0405807	0.0411427
sample2-217	3680992	3558997	121995	0.0331419	21343589	20768750	574839	0.0269326	444328	0.120709	0.124846	1040734	0.048761	0.0501106
sample2-218	3711499	3568979	142520	0.0383996	21325024	20644907	680117	0.0318929	460790	0.124152	0.12911	1109325	0.0520199	0.0537336
sample2-220	2430701	2377250	53451	0.02199	15507118	15222191	284927	0.0183739	279944	0.11517	0.11776	720857	0.0464856	0.0473557
sample2-221	3926897	3789898	136999	0.0348873	22627273	22000501	626772	0.0276998	478763	0.121919	0.126326	1113642	0.0492168	0.0506189
sample2-222	3490206	3442812	47394	0.0135791	21471428	21200792	270636	0.0126045	344842	0.0988028	0.100163	825053	0.0384256	0.0389161
sample2-223	3635007	3475481	159526	0.043886	21143433	20402798	740635	0.0350291	463671	0.127557	0.133412	1077495	0.0509612	0.0528111
sample2-225	5075738	4976365	99373	0.019578	29377904	28904912	472992	0.0161003	510374	0.100552	0.10256	1123613	0.0382469	0.0388727
sample2-227	4032985	3924479	108506	0.0269046	23496006	22963527	532479	0.0226625	437096	0.10838	0.111377	976418	0.0415568	0.0425204
sample2-228	3432160	3291093	141067	0.0411015	19835305	19178167	657138	0.0331297	425406	0.123947	0.12926	1003807	0.0506071	0.0523411
sample2-229	3614285	3513932	100353	0.0277657	21143667	20685450	458217	0.0216716	402516	0.111368	0.114549	903276	0.0427209	0.0436672
sample2-230	3444047	3287284	156763	0.0455171	19904818	19182404	722414	0.0362934	448283	0.130162	0.136369	1027087	0.0515999	0.0535432
sample2-231	2926565	2811159	115406	0.0394339	17326695	16773656	553039	0.0319183	365401	0.124857	0.129982	853625	0.0492665	0.0508908
sample2-233	3183955	3071002	112953	0.0354757	18312764	17798634	514130	0.028075	381996	0.119975	0.124388	882715	0.0482022	0.0495945

## Sheet: Table S3
Table S3. Statistics of sequencing data for Sample1-trio.
ID	Clean reads (M)	Clean bases (G)	Genome depth (X)	Mapping ratio (%)	Coverage ratio (%)
sample1-diploid	740.285	103.734	37.5694	0.992309	0.970898
sample1-sire	216.059	29.6829	10.7503	0.99423	0.963725
sample1-dam	413.993	56.2674	20.3785	0.995738	0.970552

## Sheet: Table S4
Table S4. Statistics of genotyping data for each Sample1-trio.
ID	Raw INDEL				Raw SNP				Clean INDEL					Clean SNP
	Genotype	Homozygousity	Heterozygousity	Heterozygous ratio	Genotype	Homozygousity	Heterozygousity	Heterozygous ratio	Genotype	Clean ratio	Homozygousity	Heterozygousity	Heterozygous ratio	Genotype	Clean ratio	Homozygousity	Heterozygousity	Heterozygous ratio
sample1-diploid	1138053	633097	504956	0.443702	8593197	4788181	3805016	0.442794	715725	0.628903	383038	332687	0.464825	5607714	0.652576	3114897	2492817	0.444534
sample1-sire	1019402	678122	341280	0.334785	8304453	5117050	3187403	0.383819	685233	0.672191	414035	271198	0.395775	5561561	0.669708	3311204	2250357	0.404627
sample1-dam	1088900	636988	451912	0.415017	8520204	4604450	3915754	0.459585	656852	0.603225	347597	309255	0.470814	5433662	0.637738	2819644	2614018	0.481079

## Sheet: Table S5
Table S5. Phasing consistencies between heterozygous SNPs derived from Sample1 linkage information and Sample1-trio.
Chr ID	Trios phased			Sperms phased			Phase consistency
	Covered count	Phased count	Phased rate	Covered count	Phased count	Phased rate	Covered count	Consistent count	Consistency ratio
autosomes	1881130	1501331	0.798101	361651	310271	0.857929	173157	164885	0.952234
chr1	137776	115711	0.839849	25967	22003	0.847345	12949	12282	0.94849
chr2	99818	72749	0.728816	19467	16441	0.844557	7394	7127	0.957172
chr3	72168	60582	0.839458	13329	11684	0.876585	6952	8054	0.979862
chr4	94176	69429	0.737226	18054	15722	0.870832	8161	4150	0.968876
chr5	57287	44180	0.771205	11380	9710	0.853251	5020	6693	0.95757
chr6	111414	86391	0.775405	20170	17465	0.86589	9363	1940	0.967959
chr7	101189	93116	0.920219	18860	15164	0.80403	9945	6397	0.929211
chr8	84305	77395	0.918036	16713	15044	0.900138	9803	5604	0.976538
chr9	89423	75758	0.847187	16985	14847	0.874124	8544	4631	0.961142
chr10	84430	67547	0.800036	15593	12991	0.83313	7394	4076	0.96389
chr11	97641	70449	0.72151	19236	16583	0.862082	8476	3017	0.950212
chr12	49307	38601	0.782871	9740	8276	0.849692	4370	8001	0.949657
chr13	75258	60429	0.802958	14752	12111	0.820973	6896	4770	0.970563
chr14	32860	29136	0.886671	6869	5827	0.848304	3628	4864	0.53473
chr15	79518	56155	0.706192	15353	13307	0.866736	6737	4639	0.949532
chr16	57513	50241	0.873559	11110	9191	0.827273	5702	3816	0.982813
chr17	49036	42761	0.872033	9096	7966	0.87577	4731	3001	0.978863
chr18	43588	33668	0.772414	8973	7945	0.885434	4258	1918	0.957257
chr19	46407	29296	0.631284	9190	7474	0.813275	3223	3139	0.936084
chr20	49558	40971	0.826728	9801	8719	0.889603	4914	3132	0.970696
chr21	42968	41822	0.973329	8518	7385	0.866988	4943	3714	0.984217
chr22	46844	41845	0.893284	8216	7125	0.86721	4704	4305	0.986182
chr23	48184	32451	0.673481	9995	8945	0.894947	4167	6812	0.915767
chr24	41421	29540	0.713165	7582	6518	0.859668	3147	7907	0.953607
chr25	24197	17925	0.740794	4790	3856	0.80501	1978	4807	0.969666
chr26	42731	25760	0.602841	8473	7284	0.859672	3299	9063	0.9515
chr27	36678	28529	0.777823	6881	5945	0.863973	3255	9241	0.962212
chr28	42705	32500	0.761035	8338	7274	0.872391	3832	9573	0.969207
chr29	42730	36394	0.85172	8220	7469	0.908637	4407	8212	0.976855

## Sheet: Table S6
Table S6. Phasing heterozygous SNPs of Sample2 by linkage information.
Chr ID	Covered count	Phased count	Phased rate
autosomes	382412	307451	0.803978
chr1	22485	18286	0.813253
chr2	9473	7262	0.7666
chr3	19110	14902	0.779801
chr4	19209	15533	0.808631
chr5	17941	14433	0.80447
chr6	17351	14228	0.82001
chr7	16779	13482	0.803504
chr8	18432	15470	0.839301
chr9	16730	12282	0.73413
chr10	18627	14984	0.804424
chr11	17228	13072	0.758765
chr12	13311	10315	0.774923
chr13	12876	10746	0.834576
chr14	12426	9613	0.77362
chr15	15207	12389	0.814691
chr16	13108	10940	0.834605
chr17	8464	6897	0.814863
chr18	10342	8481	0.820054
chr19	11619	9570	0.823651
chr20	11322	9579	0.846052
chr21	11088	8901	0.80276
chr22	8001	6192	0.773903
chr23	11894	9803	0.824197
chr24	10984	8582	0.781318
chr25	8557	7265	0.849013
chr26	7100	5131	0.722676
chr27	7638	6397	0.837523
chr28	8009	6997	0.873642
chr29	7101	5719	0.80538

## Sheet: Table S7
Table S7A. Crossover locations					Table S7B. Crossover numbers called in each sperm.
chr	start	end	sample		ID	Crossover
1	24461325	24478886	Sample1		Total	4291
1	43033430	43081542	Sample1		Average	30.007
1	123865282	123867184	Sample1		SE	0.763047
1	10221059	10236068	Sample1		SD	9.12472
1	32481742	32570941	Sample1		sample1-006	34
1	94464339	94552297	Sample1		sample1-007	32
1	1559099	1562745	Sample1		sample1-009	20
1	40008864	40045692	Sample1		sample1-012	18
1	111694185	111716910	Sample1		sample1-016	34
1	11263107	11717506	Sample1		sample1-017	32
1	22588120	22966614	Sample1		sample1-018	24
1	92170054	92201229	Sample1		sample1-024	33
1	97336616	97446551	Sample1		sample1-029	27
1	105078128	105172031	Sample1		sample1-031	26
1	127304398	127452783	Sample1		sample1-032	21
1	959487	959695	Sample1		sample1-033	25
1	127482336	127614099	Sample1		sample1-034	20
1	13014864	13874830	Sample1		sample1-035	33
1	74978215	75068601	Sample1		sample1-036	19
1	48492482	48823829	Sample1		sample1-037	24
1	155375875	155726000	Sample1		sample1-038	12
1	157818639	157845365	Sample1		sample1-039	34
1	125193097	125296741	Sample1		sample1-040	23
1	108570958	108584820	Sample1		sample1-041	32
1	133948891	134088954	Sample1		sample1-042	25
1	4254712	4258193	Sample1		sample1-043	30
1	94173668	94174108	Sample1		sample1-044	28
1	63458283	63722651	Sample1		sample1-045	26
1	90415684	90451797	Sample1		sample1-046	17
1	36784954	36795523	Sample1		sample1-047	29
1	119052582	119056554	Sample1		sample1-048	29
1	37709153	37758527	Sample1		sample1-052	26
1	114385592	114690772	Sample1		sample1-053	23
1	62680224	62680505	Sample1		sample1-055	38
1	111119744	111714007	Sample1		sample1-056	66
1	31049515	31062513	Sample1		sample1-057	12
1	117545367	117620694	Sample1		sample1-059	30
1	129402762	129560768	Sample1		sample1-060	28
1	11936307	12247724	Sample1		sample1-061	21
1	27170448	27270428	Sample1		sample1-062	39
1	34967301	34973615	Sample1		sample1-063	44
1	40006343	40045009	Sample1		sample1-064	35
1	63540497	63580769	Sample1		sample1-065	23
1	77236456	77277253	Sample1		sample1-066	30
1	86710009	86845818	Sample1		sample1-067	32
1	88897969	88914036	Sample1		sample1-068	28
1	96581544	96678323	Sample1		sample1-069	59
1	99123316	99226305	Sample1		sample1-070	20
1	107949837	107958433	Sample1		sample1-071	23
1	112477049	112544873	Sample1		sample1-072	27
1	117331019	117418907	Sample1		sample1-073	22
1	127800607	128142529	Sample1		sample1-074	25
1	132189885	132487691	Sample1		sample1-075	19
1	134679924	134847957	Sample1		sample1-076	27
1	18518597	18530924	Sample1		sample1-079	22
1	36496229	36908706	Sample1		sample1-080	55
1	9565672	9569248	Sample1		sample1-081	27
1	127480735	127482482	Sample1		sample1-082	24
1	156086096	156106506	Sample1		sample1-083	23
1	35838089	35874865	Sample1		sample1-085	35
1	73232576	73297644	Sample1		sample1-086	34
1	57852123	58225923	Sample1		sample1-088	18
1	151000997	151025970	Sample1		sample1-089	20
1	136009329	136090120	Sample1		sample1-090	34
1	3227285	3286538	Sample1		sample1-092	19
1	63194660	63277773	Sample1		sample1-093	29
1	120404908	120411115	Sample1		sample1-094	39
1	126364789	127129780	Sample1		sample1-095	22
1	131125503	131261458	Sample1		sample1-097	38
1	135269139	135364642	Sample1		sample1-098	24
1	1297677	1482637	Sample1		sample1-100	37
1	129716631	129716723	Sample1		sample1-102	26
1	134289563	134339281	Sample1		sample1-107	29
1	20301113	20563684	Sample1		sample1-108	36
1	88633559	88748758	Sample1		sample1-110	17
1	135490701	135494269	Sample1		sample2-113	43
1	42624298	43001962	Sample1		sample2-118	27
1	154258231	154437416	Sample1		sample2-119	24
1	74069632	74523005	Sample1		sample2-124	28
1	58731766	61541984	Sample1		sample2-125	26
1	687548	728209	Sample1		sample2-126	21
1	8717647	8717978	Sample1		sample2-129	23
1	121236001	121278831	Sample1		sample2-131	36
1	62802597	62978265	Sample1		sample2-132	42
1	107353433	107792690	Sample1		sample2-134	48
1	150760063	150820479	Sample1		sample2-135	31
1	153750254	153765438	Sample1		sample2-140	36
1	12056472	12180892	Sample1		sample2-144	30
1	95666496	95697380	Sample1		sample2-146	39
1	105076950	105172031	Sample1		sample2-147	38
1	42639265	43013345	Sample1		sample2-148	42
1	11345618	11568051	Sample1		sample2-149	26
1	78752988	81660061	Sample1		sample2-153	41
1	21366392	21598546	Sample1		sample2-154	45
1	84007511	84528087	Sample1		sample2-156	32
1	151227345	151253690	Sample1		sample2-158	27
1	120910011	121077316	Sample1		sample2-159	31
1	26916091	27002050	Sample1		sample2-161	27
1	150777734	150798777	Sample1		sample2-165	38
1	17165908	17178003	Sample1		sample2-166	33
1	71295100	71330290	Sample1		sample2-167	30
1	119025262	119035747	Sample1		sample2-168	20
1	738470	773388	Sample1		sample2-169	30
1	41381632	41423020	Sample1		sample2-172	34
1	69109253	69151860	Sample1		sample2-175	41
1	33208369	33301888	Sample1		sample2-177	18
1	141598042	141607864	Sample1		sample2-179	42
1	589195	609340	Sample1		sample2-180	25
1	43705514	44339454	Sample1		sample2-181	59
1	93067662	93072327	Sample1		sample2-183	36
1	98527211	98575205	Sample1		sample2-186	40
1	108041323	108052412	Sample1		sample2-188	27
1	150692478	150760063	Sample1		sample2-189	36
1	151893924	151916409	Sample1		sample2-190	21
1	62562671	62564133	Sample1		sample2-191	25
1	66274551	66700064	Sample1		sample2-192	23
1	102558598	102640155	Sample1		sample2-193	32
1	68450372	68525099	Sample1		sample2-194	24
1	72039210	72050913	Sample1		sample2-195	24
1	25360826	25480795	Sample1		sample2-196	30
1	78195543	78397732	Sample1		sample2-197	28
1	149807079	149824583	Sample1		sample2-198	24
1	4834842	4967533	Sample1		sample2-199	38
1	143237604	143299255	Sample1		sample2-200	27
2	97442158	97479867	Sample1		sample2-201	22
2	12172822	12183357	Sample1		sample2-202	27
2	29365654	29365992	Sample1		sample2-203	25
2	54387350	54396970	Sample1		sample2-206	38
2	107884373	107892984	Sample1		sample2-207	34
2	42129770	42147068	Sample1		sample2-208	56
2	103494337	103806132	Sample1		sample2-210	46
2	117886684	117998835	Sample1		sample2-212	24
2	51815238	51870908	Sample1		sample2-214	21
2	107664328	107780518	Sample1		sample2-216	30
2	113041329	113059159	Sample1		sample2-217	22
2	28841600	28896505	Sample1		sample2-218	27
2	89886187	89886359	Sample1		sample2-220	26
2	123074739	123076562	Sample1		sample2-221	33
2	16038241	16101703	Sample1		sample2-222	43
2	81752524	82308897	Sample1		sample2-223	21
2	13063947	13069880	Sample1		sample2-225	39
2	34818840	34845851	Sample1		sample2-227	36
2	47026009	47044669	Sample1		sample2-228	29
2	102944268	102946168	Sample1		sample2-229	21
2	89649876	89838771	Sample1		sample2-230	30
2	28801550	28807235	Sample1		sample2-231	28
2	108302544	108399429	Sample1		sample2-233	33
2	131494895	131504626	Sample1
2	103026392	103067722	Sample1
2	6032438	6038059	Sample1
2	14247244	14407066	Sample1
2	36558680	36687985	Sample1
2	47053930	47132342	Sample1
2	66237631	68160502	Sample1
2	40982136	41413325	Sample1
2	66391475	68000122	Sample1
2	14799738	14937465	Sample1
2	95810636	96353790	Sample1
2	89963784	90061863	Sample1
2	51004071	51045868	Sample1
2	59545513	59556825	Sample1
2	65790069	65795459	Sample1
2	22201842	22253403	Sample1
2	58377539	58378376	Sample1
2	19942352	19951529	Sample1
2	28543114	28741371	Sample1
2	82155587	82308897	Sample1
2	132033356	132152424	Sample1
2	7830926	7995235	Sample1
2	112827759	112834774	Sample1
2	118455991	118479483	Sample1
2	32842960	32877530	Sample1
2	39661876	39671651	Sample1
2	44627268	44732551	Sample1
2	49580889	49586361	Sample1
2	55325053	55484234	Sample1
2	67037591	70810421	Sample1
2	107853940	107880194	Sample1
2	108304389	108381519	Sample1
2	7109258	7995235	Sample1
2	4975993	5552178	Sample1
2	14980122	15007953	Sample1
2	21591795	21620826	Sample1
2	59657555	59832008	Sample1
2	108132772	108134046	Sample1
2	46305173	46372285	Sample1
2	28973710	29029084	Sample1
2	46435220	46442870	Sample1
2	54669474	54701170	Sample1
2	112875496	112971868	Sample1
2	105520702	105588278	Sample1
2	9736579	9802933	Sample1
2	44155674	44210688	Sample1
2	65222358	65310540	Sample1
2	108542726	108545651	Sample1
2	114520823	114778796	Sample1
2	54718446	54731423	Sample1
2	60808882	60812066	Sample1
2	96669656	96683572	Sample1
2	108629990	108630701	Sample1
2	113754373	113814812	Sample1
2	4974037	5260215	Sample1
2	30702630	30738899	Sample1
2	39967444	40024470	Sample1
2	48345753	48367790	Sample1
2	83833187	88552126	Sample1
2	103443154	103493289	Sample1
2	38360222	41864383	Sample1
2	119519942	119847167	Sample1
2	17587925	17735089	Sample1
2	99643341	99886743	Sample1
2	9189599	9277766	Sample1
2	29064305	29084298	Sample1
2	61008114	61194180	Sample1
2	89640643	89857809	Sample1
2	96577028	96586911	Sample1
2	46886935	46901852	Sample1
2	127311941	127314257	Sample1
2	74711940	76084854	Sample1
2	115732794	115821957	Sample1
2	12900986	12971704	Sample1
2	48367790	48659388	Sample1
2	130098812	130129585	Sample1
2	82155587	82337994	Sample1
2	6543529	6561268	Sample1
2	89837769	89858068	Sample1
2	8384728	8505805	Sample1
2	114323819	114365994	Sample1
2	6032438	6061514	Sample1
2	50573569	50724533	Sample1
2	52471821	53214903	Sample1
2	4615572	4622405	Sample1
2	33448699	33521900	Sample1
2	51295519	51303480	Sample1
2	94788824	94788897	Sample1
2	126283962	126296657	Sample1
2	42247770	42272131	Sample1
2	58168027	58194961	Sample1
2	63114928	63203804	Sample1
2	80934629	81084197	Sample1
2	127638589	127646605	Sample1
2	41565289	41568139	Sample1
2	18615048	18669369	Sample1
2	90409559	90413097	Sample1
2	96377511	96412294	Sample1
2	134441209	134454178	Sample1
2	53444931	53474636	Sample1
2	106950259	106974911	Sample1
2	9680468	9790096	Sample1
2	63023389	63070393	Sample1
2	129201345	129273569	Sample1
2	57484034	57498389	Sample1
2	63896903	63923378	Sample1
2	48295948	49077959	Sample1
2	91885842	91892011	Sample1
2	44201923	44249848	Sample1
2	63095336	63102306	Sample1
2	4881259	4973826	Sample1
2	31931850	31944168	Sample1
2	66046139	66237631	Sample1
3	64735868	64751622	Sample1
3	35416464	36602815	Sample1
3	85249921	85287991	Sample1
3	63697956	63912482	Sample1
3	85549831	85558937	Sample1
3	116295881	116295893	Sample1
3	106591899	106592036	Sample1
3	56582621	56621182	Sample1
3	106694593	106767052	Sample1
3	52179396	52288053	Sample1
3	95916879	95920479	Sample1
3	88719467	88922695	Sample1
3	112706921	112710885	Sample1
3	110091845	110378796	Sample1
3	112584826	112668701	Sample1
3	110633143	110675046	Sample1
3	67585555	67618624	Sample1
3	73997874	74297278	Sample1
3	81478481	81492880	Sample1
3	58860676	59261442	Sample1
3	82556927	82625157	Sample1
3	54891983	55516208	Sample1
3	57409483	57493577	Sample1
3	81180722	81221635	Sample1
3	84646130	84659661	Sample1
3	105174698	105257695	Sample1
3	67890975	67899956	Sample1
3	114970171	115187820	Sample1
3	118798004	118800782	Sample1
3	109391542	110394629	Sample1
3	86033910	86089571	Sample1
3	110883708	110892527	Sample1
3	117709813	117710210	Sample1
3	67890205	67904976	Sample1
3	73936302	73936525	Sample1
3	93716479	93787649	Sample1
3	102971554	102983576	Sample1
3	85904267	85908744	Sample1
3	103066328	103071568	Sample1
3	116905991	116913698	Sample1
3	112509175	112542793	Sample1
3	47967263	48042481	Sample1
3	87121332	87191379	Sample1
3	60937370	61323237	Sample1
3	63698317	63837403	Sample1
3	114407103	114702341	Sample1
3	44203160	44281569	Sample1
3	82799555	83013955	Sample1
3	67870197	67890205	Sample1
3	108735990	108820503	Sample1
3	60083780	60149564	Sample1
3	106323215	106348632	Sample1
3	60535915	60571608	Sample1
3	114465012	114702341	Sample1
3	62379465	62715650	Sample1
3	49719311	49730315	Sample1
3	57180954	57192861	Sample1
3	66624771	66631725	Sample1
3	106174087	106176062	Sample1
3	76259716	76261822	Sample1
3	102913696	102916728	Sample1
3	113125018	113138479	Sample1
4	116575228	116759135	Sample1
4	74471244	74601243	Sample1
4	81398215	86472547	Sample1
4	13440686	13462288	Sample1
4	21919845	22074282	Sample1
4	41625504	41831405	Sample1
4	97476759	97481050	Sample1
4	7825326	7848837	Sample1
4	111490168	111491084	Sample1
4	13157008	13210556	Sample1
4	13367137	13579887	Sample1
4	23655243	23705067	Sample1
4	47557166	47612440	Sample1
4	113589849	113653664	Sample1
4	26551328	26591962	Sample1
4	7469893	7498338	Sample1
4	91529609	91646000	Sample1
4	80412132	80432343	Sample1
4	89703289	89857269	Sample1
4	106738338	106850461	Sample1
4	13084803	13099780	Sample1
4	70563578	70603638	Sample1
4	75088456	75499717	Sample1
4	92168016	92312163	Sample1
4	107121069	107123203	Sample1
4	21731432	21895785	Sample1
4	66117182	66498162	Sample1
4	25432735	26150463	Sample1
4	97550135	97553465	Sample1
4	16317179	16666986	Sample1
4	79700301	80154095	Sample1
4	59394694	59402873	Sample1
4	104374671	104502179	Sample1
4	43728620	43807002	Sample1
4	89908372	89924066	Sample1
4	46623271	46647743	Sample1
4	106032683	106070145	Sample1
4	8273313	8356890	Sample1
4	89855940	89858098	Sample1
4	4372283	4399721	Sample1
4	6475041	6475281	Sample1
4	13101873	13105918	Sample1
4	18546538	18573359	Sample1
4	22190420	22270348	Sample1
4	27255425	27282265	Sample1
4	42537091	42575899	Sample1
4	59801018	59822174	Sample1
4	61890800	61891411	Sample1
4	65000556	65011223	Sample1
4	67928453	68255687	Sample1
4	74466865	74505248	Sample1
4	76160628	76213145	Sample1
4	86537999	86591255	Sample1
4	89883144	89884155	Sample1
4	91185643	91201153	Sample1
4	97571272	97609206	Sample1
4	99857882	99877238	Sample1
4	110093667	110093718	Sample1
4	111950822	112183325	Sample1
4	26551328	26593586	Sample1
4	70955791	70956737	Sample1
4	10121409	10128310	Sample1
4	3783114	3796851	Sample1
4	13116009	13130863	Sample1
4	42897692	42899957	Sample1
4	62361079	62373031	Sample1
4	81309407	81383614	Sample1
4	8683549	8871914	Sample1
4	42070860	42916298	Sample1
4	87010671	87012923	Sample1
4	5412161	5421090	Sample1
4	18528710	18545332	Sample1
4	95517430	95553485	Sample1
4	20348842	20426044	Sample1
4	37723388	37790572	Sample1
4	41602302	41616347	Sample1
4	106263081	106296171	Sample1
4	115474460	115488329	Sample1
4	43160659	43167665	Sample1
4	108508068	108987253	Sample1
4	15455530	17111409	Sample1
4	8446745	8603804	Sample1
4	109249699	109415511	Sample1
4	59755237	59756266	Sample1
4	62522097	62566343	Sample1
4	65163364	65199857	Sample1
4	96155350	96189358	Sample1
4	8443476	8446745	Sample1
4	21329221	21363837	Sample1
4	23359918	26245201	Sample1
4	76432399	76652810	Sample1
4	23558478	23626225	Sample1
4	89189796	89259138	Sample1
4	6259647	6259923	Sample1
4	78298845	78358917	Sample1
4	111479000	111480462	Sample1
4	113515018	113541108	Sample1
4	70552462	70558100	Sample1
4	6353441	6397917	Sample1
4	31292715	31796550	Sample1
4	36724595	37177788	Sample1
4	96949676	96952734	Sample1
4	13523352	13595281	Sample1
4	106105817	106190191	Sample1
4	111090947	111117920	Sample1
4	31967580	32023629	Sample1
4	3522241	3610811	Sample1
4	28646133	28711407	Sample1
4	43163711	43170635	Sample1
4	46975970	47054754	Sample1
4	61727091	61742395	Sample1
4	74606237	74661340	Sample1
4	21413090	21547608	Sample1
4	99797443	99918091	Sample1
4	14279783	14472141	Sample1
4	104286345	104322076	Sample1
4	24761486	24845919	Sample1
4	22648967	22786874	Sample1
4	92118920	92138404	Sample1
4	5432862	5900306	Sample1
4	108149515	108244377	Sample1
5	24982292	28266633	Sample1
5	108903295	109027382	Sample1
5	59203738	59296411	Sample1
5	11025347	11050036	Sample1
5	61932123	63252877	Sample1
5	86684524	86717838	Sample1
5	16865824	16928318	Sample1
5	39764714	39977768	Sample1
5	39441842	39530426	Sample1
5	40736182	40810606	Sample1
5	107904561	108047007	Sample1
5	9727609	9963326	Sample1
5	56566630	56851728	Sample1
5	4538707	4543381	Sample1
5	31263661	31981545	Sample1
5	114286289	114286341	Sample1
5	47829872	47848317	Sample1
5	111974207	112031513	Sample1
5	35920503	35924908	Sample1
5	85330365	89845999	Sample1
5	83340234	84168941	Sample1
5	114571048	114641183	Sample1
5	7191687	7525167	Sample1
5	106742549	106797891	Sample1
5	91046095	91166746	Sample1
5	11310829	11333863	Sample1
5	32698843	33389719	Sample1
5	11024967	11025303	Sample1
5	43365943	43378334	Sample1
5	74299113	74320821	Sample1
5	27258821	32344690	Sample1
5	106891519	106903725	Sample1
5	11498758	11624886	Sample1
5	112231074	112575498	Sample1
5	5399352	5412052	Sample1
5	7494979	7912967	Sample1
5	77789399	82170052	Sample1
5	107877949	107904561	Sample1
5	21554087	21562350	Sample1
5	39548010	39653939	Sample1
5	61076001	61197679	Sample1
5	117759866	117770735	Sample1
5	67217264	68248522	Sample1
5	1398944	1403713	Sample1
5	93197357	93205368	Sample1
5	107281810	107320187	Sample1
5	5674674	5908759	Sample1
5	5800977	5816157	Sample1
5	23396310	24588324	Sample1
5	114112731	114134020	Sample1
5	88391347	89888823	Sample1
5	83819453	85024589	Sample1
5	92319511	92330096	Sample1
5	96851299	100967755	Sample1
5	21987173	22291949	Sample1
5	115695977	115958870	Sample1
5	19538196	19804034	Sample1
5	113380888	113531339	Sample1
5	104619552	105529079	Sample1
5	117596799	117605722	Sample1
5	21096807	21319940	Sample1
5	61518789	61614832	Sample1
5	102732650	103025834	Sample1
5	49756079	49785881	Sample1
5	103030023	103111985	Sample1
5	18637692	18729409	Sample1
5	21750047	21772737	Sample1
5	54512269	54592172	Sample1
5	38348332	39018586	Sample1
5	4410741	4452515	Sample1
5	7167417	7253466	Sample1
5	93621435	93621623	Sample1
5	21871876	22918884	Sample1
5	7167417	7525167	Sample1
5	92301845	92420140	Sample1
5	61367746	61368972	Sample1
5	10478109	11069113	Sample1
5	41442976	41487275	Sample1
5	61347084	61369007	Sample1
5	111564394	111765280	Sample1
5	116262280	116295839	Sample1
5	23708586	23891926	Sample1
5	116962057	117458854	Sample1
6	55871209	56080718	Sample1
6	30988435	31074479	Sample1
6	96470242	96481814	Sample1
6	43983354	43999248	Sample1
6	17502712	17520665	Sample1
6	106078041	106153122	Sample1
6	16343434	16349465	Sample1
6	21140373	21141271	Sample1
6	55377417	55541002	Sample1
6	80784501	80792878	Sample1
6	47313583	47485574	Sample1
6	14662829	14789584	Sample1
6	70643646	70756607	Sample1
6	81334087	81404157	Sample1
6	62535023	62551773	Sample1
6	101492494	101513351	Sample1
6	25484048	25491986	Sample1
6	61733194	61859119	Sample1
6	6000738	6119009	Sample1
6	69189810	69291937	Sample1
6	103554497	103555140	Sample1
6	47608985	47626550	Sample1
6	8773903	8783852	Sample1
6	97064256	97141059	Sample1
6	105387384	105456825	Sample1
6	19339115	19341606	Sample1
6	35771177	35822387	Sample1
6	88850537	88936795	Sample1
6	27129222	27148827	Sample1
6	108615111	108636932	Sample1
6	18115343	18193218	Sample1
6	114171763	114875551	Sample1
6	9038644	9489315	Sample1
6	1791579	1798893	Sample1
6	3472017	3516027	Sample1
6	9651642	9800175	Sample1
6	15664661	15768581	Sample1
6	25977228	26052187	Sample1
6	35424586	35437297	Sample1
6	36984567	36988177	Sample1
6	55589367	55660846	Sample1
6	58106503	58122317	Sample1
6	60583906	60587809	Sample1
6	62308696	62314682	Sample1
6	79764178	79792327	Sample1
6	93740169	93904864	Sample1
6	102206556	102378151	Sample1
6	104450698	104473654	Sample1
6	105142199	105178883	Sample1
6	108069537	108107700	Sample1
6	41272382	41375788	Sample1
6	4437068	4443858	Sample1
6	102039880	102184309	Sample1
6	2706095	2728818	Sample1
6	6562528	6626497	Sample1
6	77821661	77838224	Sample1
6	111025672	111037570	Sample1
6	98537750	98909449	Sample1
6	8795476	8818027	Sample1
6	31209794	31214548	Sample1
6	56224541	56230762	Sample1
6	88333161	88360937	Sample1
6	17972943	18019792	Sample1
6	32658781	32884707	Sample1
6	76637078	76667635	Sample1
6	91441339	91445945	Sample1
6	109151361	109183693	Sample1
6	23930318	24109002	Sample1
6	77600065	77787389	Sample1
6	98513349	98518576	Sample1
6	66273845	66274754	Sample1
6	11361557	11372632	Sample1
6	18173841	18596046	Sample1
6	16622117	16639269	Sample1
6	31686280	31766329	Sample1
6	96660331	97064256	Sample1
6	17360659	17643278	Sample1
6	90423792	90650703	Sample1
6	103445867	103478634	Sample1
6	109152136	109213162	Sample1
6	112671029	112680308	Sample1
6	70574297	70595118	Sample1
6	93951982	93968030	Sample1
6	8783140	8887368	Sample1
6	90127837	90291967	Sample1
6	111800325	111842319	Sample1
6	51771274	51807675	Sample1
6	111892253	111909067	Sample1
6	60813896	60908909	Sample1
6	79792327	79888304	Sample1
6	108018984	108019826	Sample1
6	85906663	86001322	Sample1
6	21182568	21411123	Sample1
6	103453423	103456644	Sample1
6	109583240	109632977	Sample1
6	25629536	25986936	Sample1
6	82938252	82989795	Sample1
6	45511717	45515447	Sample1
6	57034572	57035944	Sample1
6	110957115	111050057	Sample1
6	14575442	14685972	Sample1
6	69138602	69147512	Sample1
6	60078368	60084234	Sample1
6	18041911	18065461	Sample1
6	56539803	56769651	Sample1
6	16336412	16613613	Sample1
6	47369524	47475887	Sample1
7	25756811	25886694	Sample1
7	28898709	28909640	Sample1
7	54665538	54703189	Sample1
7	57068761	57078194	Sample1
7	90475061	90693196	Sample1
7	26329792	26335135	Sample1
7	46562268	46625005	Sample1
7	5419244	5535303	Sample1
7	89169755	89179288	Sample1
7	97234509	97259242	Sample1
7	25040667	25067389	Sample1
7	66767468	66924898	Sample1
7	75954187	76008937	Sample1
7	97415722	97416002	Sample1
7	25979224	26192017	Sample1
7	62292444	62304549	Sample1
7	26322204	26329658	Sample1
7	69062741	69351485	Sample1
7	86767992	86789682	Sample1
7	36879795	36916455	Sample1
7	91705928	91714168	Sample1
7	26931062	27044821	Sample1
7	101168361	101375859	Sample1
7	27977900	28001747	Sample1
7	2827079	2841389	Sample1
7	8996084	9100699	Sample1
7	15180479	15226782	Sample1
7	20146181	20247698	Sample1
7	44994507	45000211	Sample1
7	47103945	47111386	Sample1
7	56312225	56319713	Sample1
7	60397878	60524608	Sample1
7	63780169	63888833	Sample1
7	72888576	73003930	Sample1
7	13285849	13310886	Sample1
7	67876044	67892607	Sample1
7	106228579	106297976	Sample1
7	32412085	32639066	Sample1
7	61130409	61161456	Sample1
7	87462559	87463147	Sample1
7	2906633	2921685	Sample1
7	29599216	29637338	Sample1
7	45115672	45154575	Sample1
7	76211616	76278810	Sample1
7	47864903	47867198	Sample1
7	73686525	73696917	Sample1
7	82675785	82694735	Sample1
7	3678691	3719198	Sample1
7	19649287	20129720	Sample1
7	47981705	48224302	Sample1
7	46585917	46761173	Sample1
7	97202567	97428651	Sample1
7	41551048	42297886	Sample1
7	5384475	5420409	Sample1
7	75711959	75745084	Sample1
7	102053244	102080228	Sample1
7	19229788	19651237	Sample1
7	39244565	39288117	Sample1
7	105934428	106001574	Sample1
7	44962847	44972051	Sample1
7	101220077	101233791	Sample1
7	34121666	34173327	Sample1
7	96735229	96758043	Sample1
7	34003276	34036154	Sample1
7	54092611	54122786	Sample1
7	63714663	63763370	Sample1
7	2691469	2695825	Sample1
7	16471532	16478051	Sample1
7	29349882	29464485	Sample1
7	17936879	18185308	Sample1
7	86630700	86692612	Sample1
7	38025190	38161982	Sample1
7	47864037	47867198	Sample1
7	56742210	56777317	Sample1
7	88534304	88568748	Sample1
7	3842822	3844041	Sample1
7	11781429	11968813	Sample1
7	40685993	40763264	Sample1
7	96809177	96809314	Sample1
7	100674775	100705182	Sample1
7	3659280	3719198	Sample1
7	28538685	28576870	Sample1
7	75763009	75781636	Sample1
7	25408468	25447492	Sample1
7	44459201	44462909	Sample1
7	72632143	72633163	Sample1
7	29859880	30043002	Sample1
7	72081400	72111524	Sample1
7	20374841	20380556	Sample1
7	2866730	2871741	Sample1
7	26847473	26872499	Sample1
7	29002842	29297717	Sample1
8	1676827	1701449	Sample1
8	5430657	5541351	Sample1
8	72695948	72697807	Sample1
8	24545733	24562092	Sample1
8	29932270	29988766	Sample1
8	48712124	48732481	Sample1
8	60211828	60383262	Sample1
8	29012653	29035271	Sample1
8	14023622	14075903	Sample1
8	25634784	25650144	Sample1
8	11728686	11815215	Sample1
8	23453085	23454416	Sample1
8	32631971	33063023	Sample1
8	46710449	46850425	Sample1
8	88595112	88614471	Sample1
8	26041209	26077235	Sample1
8	17457247	17624890	Sample1
8	78339401	78346120	Sample1
8	10581455	10590725	Sample1
8	6485440	6677644	Sample1
8	7057494	7119719	Sample1
8	64267734	64835290	Sample1
8	89778822	89852512	Sample1
8	4858733	5008761	Sample1
8	3833397	4864700	Sample1
8	25495957	25529809	Sample1
8	94416646	94444331	Sample1
8	71745472	71751318	Sample1
8	72694634	72697807	Sample1
8	11307618	11374387	Sample1
8	46676819	46759603	Sample1
8	38232436	38340788	Sample1
8	70032291	70049313	Sample1
8	5008761	5446646	Sample1
8	12977750	13013587	Sample1
8	20875901	20892656	Sample1
8	24841033	24871969	Sample1
8	36389824	36429988	Sample1
8	40925929	40931279	Sample1
8	60573547	60580035	Sample1
8	29930406	29987330	Sample1
8	15206017	15497503	Sample1
8	63146152	63266561	Sample1
8	24644575	24665674	Sample1
8	41485121	41607457	Sample1
8	46837068	46849051	Sample1
8	52028178	52047191	Sample1
8	7873036	8031899	Sample1
8	80108855	80266583	Sample1
8	10619128	10669965	Sample1
8	82459891	82476248	Sample1
8	94653879	94698197	Sample1
8	2813401	2839736	Sample1
8	79964543	80029903	Sample1
8	46731544	46759603	Sample1
8	42287742	42460889	Sample1
8	88644983	88760918	Sample1
8	30074612	30162906	Sample1
8	71710017	71828277	Sample1
8	1978713	1991371	Sample1
8	74460041	74551698	Sample1
8	16949448	17001196	Sample1
8	84759890	84773338	Sample1
8	89316609	89332178	Sample1
8	17852834	18468427	Sample1
8	69608084	70036480	Sample1
8	84852752	87569779	Sample1
8	24216295	24240932	Sample1
8	37497968	37568795	Sample1
8	9159630	9184820	Sample1
8	97091114	97136019	Sample1
8	14119946	14173333	Sample1
8	16328036	16367385	Sample1
8	69040024	69082856	Sample1
8	14761613	14808219	Sample1
8	52914115	53697303	Sample1
8	9375373	9383487	Sample1
8	30011765	30046254	Sample1
8	47013030	47034182	Sample1
8	95063700	95211327	Sample1
8	17468644	17631600	Sample1
8	84801717	84806396	Sample1
8	8982431	9068546	Sample1
8	37891862	38828961	Sample1
8	24265334	24313598	Sample1
8	88472453	88618869	Sample1
8	10778345	10781860	Sample1
8	17080274	17309257	Sample1
8	50146981	50279578	Sample1
8	84462137	84514110	Sample1
8	10812417	10845766	Sample1
8	95793096	95869026	Sample1
8	6696465	6727083	Sample1
8	36043775	36084769	Sample1
8	51894338	52025763	Sample1
8	88556769	88595112	Sample1
9	32745137	32746240	Sample1
9	52183836	52239161	Sample1
9	86734737	86988319	Sample1
9	40630042	40644495	Sample1
9	61771511	61922455	Sample1
9	44380889	44383911	Sample1
9	85224621	85228527	Sample1
9	42985306	43070511	Sample1
9	68269570	68400208	Sample1
9	26202980	26386583	Sample1
9	92918748	93082053	Sample1
9	10490301	10513762	Sample1
9	38461148	38481265	Sample1
9	78975840	79021964	Sample1
9	41040793	41381103	Sample1
9	42850421	42905240	Sample1
9	70464334	70576560	Sample1
9	20045976	20189691	Sample1
9	47393520	47442035	Sample1
9	100597813	100609152	Sample1
9	30933279	31567591	Sample1
9	97365839	97472989	Sample1
9	3351486	3393868	Sample1
9	43869184	43890821	Sample1
9	20205710	20252594	Sample1
9	87082671	87083878	Sample1
9	97051412	97054901	Sample1
9	16132656	16423093	Sample1
9	91138239	91141917	Sample1
9	26317309	26389269	Sample1
9	96606716	96653205	Sample1
9	20726579	20739834	Sample1
9	55512152	55542895	Sample1
9	92759233	92779719	Sample1
9	90177121	90351635	Sample1
9	43361962	43583627	Sample1
9	58610091	58803000	Sample1
9	62993093	63010365	Sample1
9	64564942	64842966	Sample1
9	69592573	69761936	Sample1
9	86387693	86434793	Sample1
9	87798091	87834699	Sample1
9	94335779	94389411	Sample1
9	35981415	36031092	Sample1
9	31556610	31708483	Sample1
9	93874038	93989268	Sample1
9	77282963	78613261	Sample1
9	72021801	78946528	Sample1
9	53411345	53424276	Sample1
9	26756457	26815419	Sample1
9	25837031	26394368	Sample1
9	12854353	12863541	Sample1
9	97626098	97675108	Sample1
9	32873972	32891108	Sample1
9	84250297	84254173	Sample1
9	20647294	20676741	Sample1
9	66848552	66988227	Sample1
9	40629715	40706442	Sample1
9	79026354	79068415	Sample1
9	4766269	4774156	Sample1
9	95859393	96101939	Sample1
9	57823588	57857295	Sample1
9	98584503	98633132	Sample1
9	91762385	91767036	Sample1
9	7917843	7918845	Sample1
9	57267251	57269692	Sample1
9	91502791	91502963	Sample1
9	32870933	33195294	Sample1
9	87908106	87944598	Sample1
9	7710791	7917843	Sample1
9	6057808	6135721	Sample1
9	11670113	11670960	Sample1
9	16885205	16890204	Sample1
9	69766576	70175628	Sample1
9	41402704	41442508	Sample1
9	56725648	56781633	Sample1
9	63117028	63249727	Sample1
9	95826799	95830142	Sample1
9	56891719	56950277	Sample1
9	11758954	11769843	Sample1
9	85736961	85741225	Sample1
9	8091001	8115258	Sample1
9	54040796	54245884	Sample1
9	38189256	38464540	Sample1
9	61401079	61413037	Sample1
9	64576743	64925053	Sample1
9	68906733	68909549	Sample1
9	83434589	83490008	Sample1
9	96267904	96270327	Sample1
9	16679617	16800349	Sample1
10	62169628	62210731	Sample1
10	48686541	48975561	Sample1
10	77464363	77470174	Sample1
10	86945678	87001327	Sample1
10	64502929	64625352	Sample1
10	37862540	38291931	Sample1
10	59516858	59661861	Sample1
10	84447766	84746439	Sample1
10	45963472	45966316	Sample1
10	69008463	69072627	Sample1
10	48503694	48523284	Sample1
10	97928483	97934644	Sample1
10	9912471	10102565	Sample1
10	27891155	27899327	Sample1
10	85721348	85734254	Sample1
10	89742687	89762680	Sample1
10	97533026	97538895	Sample1
10	9343967	9430416	Sample1
10	64082403	64150399	Sample1
10	87409198	87611818	Sample1
10	76782687	76792944	Sample1
10	70822763	71031810	Sample1
10	18826498	19221788	Sample1
10	80775012	80787942	Sample1
10	68809750	68827621	Sample1
10	10855268	12789169	Sample1
10	16490620	16499781	Sample1
10	97697482	97929646	Sample1
10	9447688	9567379	Sample1
10	15560608	15612983	Sample1
10	76780386	76801548	Sample1
10	29224795	32016552	Sample1
10	9962883	9969575	Sample1
10	47915869	48224482	Sample1
10	16178291	16182994	Sample1
10	43974497	44098576	Sample1
10	85193460	85194631	Sample1
10	68409073	68430847	Sample1
10	45239798	45265508	Sample1
10	62306623	62351536	Sample1
10	66068051	66069324	Sample1
10	69473752	69494901	Sample1
10	81246849	81265990	Sample1
10	90114729	90118435	Sample1
10	98632123	98669243	Sample1
10	100576398	100584072	Sample1
10	15669130	15681265	Sample1
10	25868478	25871368	Sample1
10	98877850	98929706	Sample1
10	68605481	68636712	Sample1
10	64992826	64994595	Sample1
10	69692497	69878863	Sample1
10	84125982	84132558	Sample1
10	96905373	96911408	Sample1
10	73416176	73934686	Sample1
10	32543631	33924077	Sample1
10	62743127	62811340	Sample1
10	81145054	81169601	Sample1
10	82951924	83223660	Sample1
10	78271181	79203577	Sample1
10	8318049	8318934	Sample1
10	20642351	20650591	Sample1
10	29234677	29446988	Sample1
10	16586430	16847605	Sample1
10	97065521	97071059	Sample1
10	22355945	22414486	Sample1
10	20975604	21000407	Sample1
10	28709497	32871874	Sample1
10	79170033	79173802	Sample1
10	95091054	95118789	Sample1
10	87305772	87327088	Sample1
10	47629518	47650409	Sample1
10	82884599	83011516	Sample1
10	87632945	87743626	Sample1
10	78201982	78212003	Sample1
10	80782831	80787118	Sample1
10	17070404	17123893	Sample1
10	60604402	60874311	Sample1
10	88732419	88737998	Sample1
10	97217068	97242946	Sample1
10	1035404	1113086	Sample1
10	42572693	43916740	Sample1
10	8477232	8561949	Sample1
10	15750351	15794923	Sample1
10	44045941	44076671	Sample1
10	89641409	89694592	Sample1
10	96855365	96867144	Sample1
10	100596767	100747634	Sample1
10	51857677	51932415	Sample1
10	44197890	44230146	Sample1
10	2874831	3165716	Sample1
10	68111578	68162281	Sample1
10	18300176	18311420	Sample1
10	14324868	14642178	Sample1
10	9447688	9453584	Sample1
10	15869528	15869952	Sample1
10	68821630	68836511	Sample1
10	98838479	98907721	Sample1
10	51063950	51160001	Sample1
10	80499045	80518855	Sample1
10	89073028	89077440	Sample1
10	16570259	16586430	Sample1
10	6410880	6423346	Sample1
10	32871874	35993081	Sample1
10	90803415	90835286	Sample1
10	84353815	84356196	Sample1
10	58991260	58998759	Sample1
10	66095717	66113117	Sample1
10	93254319	93255312	Sample1
10	89482370	89645721	Sample1
11	24509662	24563180	Sample1
11	73103778	73139099	Sample1
11	96864555	96889040	Sample1
11	43193020	43198982	Sample1
11	27517450	27625813	Sample1
11	67555041	67575666	Sample1
11	76635900	76636230	Sample1
11	37644684	37655731	Sample1
11	67575672	67815719	Sample1
11	15569288	15662061	Sample1
11	48634821	48829065	Sample1
11	6870966	6998071	Sample1
11	89225072	89250504	Sample1
11	30516087	31404255	Sample1
11	45347810	45417581	Sample1
11	70277495	70280891	Sample1
11	93811565	93844800	Sample1
11	15916270	15923806	Sample1
11	74138522	74229214	Sample1
11	10363014	10534793	Sample1
11	76493187	76524936	Sample1
11	45531202	45587152	Sample1
11	67967375	68111993	Sample1
11	75452757	75529428	Sample1
11	843665	883306	Sample1
11	76724672	76748486	Sample1
11	7229441	7439678	Sample1
11	63182232	63189021	Sample1
11	103254495	103326706	Sample1
11	51687369	51712682	Sample1
11	13583200	13613656	Sample1
11	75989744	76012476	Sample1
11	90399163	90720064	Sample1
11	10815228	10829162	Sample1
11	28894493	28906039	Sample1
11	3849905	3894049	Sample1
11	7888950	7908923	Sample1
11	9415914	9432794	Sample1
11	10808170	10829963	Sample1
11	26205851	26574541	Sample1
11	30297895	30324852	Sample1
11	35398665	35523818	Sample1
11	45881664	45882733	Sample1
11	61039208	61102157	Sample1
11	63899562	64031251	Sample1
11	2045373	2212530	Sample1
11	39094984	39503175	Sample1
11	645167	779806	Sample1
11	23866073	23868654	Sample1
11	53721053	53827442	Sample1
11	26072344	26072395	Sample1
11	43920088	43951247	Sample1
11	67967375	68050966	Sample1
11	73836472	73853326	Sample1
11	81973401	82097179	Sample1
11	24255828	24489066	Sample1
11	10836385	10836734	Sample1
11	63441985	63445503	Sample1
11	33063315	33098505	Sample1
11	45628060	45631220	Sample1
11	80482408	80643554	Sample1
11	44041053	44047734	Sample1
11	54654118	54849680	Sample1
11	64213332	64309400	Sample1
11	82258925	82279239	Sample1
11	100852475	100855729	Sample1
11	28336293	28347258	Sample1
11	36015305	36163383	Sample1
11	71190402	71271999	Sample1
11	48544579	48548306	Sample1
11	63890317	63899514	Sample1
11	29448222	29496552	Sample1
11	80085667	80128156	Sample1
11	1905958	2038409	Sample1
11	27979826	28335982	Sample1
11	89638636	89828768	Sample1
11	30428050	30450704	Sample1
11	39202291	39245552	Sample1
11	97873922	97904434	Sample1
11	105208408	105209263	Sample1
11	6816395	6835003	Sample1
11	88952335	89058582	Sample1
11	2043543	2044905	Sample1
11	6518958	6558459	Sample1
11	41906049	41913837	Sample1
11	49955621	50041363	Sample1
11	58655835	58954256	Sample1
11	96032125	96071214	Sample1
11	9695977	9765178	Sample1
11	20567637	20611119	Sample1
11	82488280	82537769	Sample1
11	40322544	40412518	Sample1
11	89841599	89988629	Sample1
11	93764839	93811565	Sample1
11	102562059	102576582	Sample1
11	10638135	10679022	Sample1
11	1457157	1467504	Sample1
11	41952790	41988287	Sample1
11	72974788	73084466	Sample1
11	5903296	5908496	Sample1
11	16362093	16404155	Sample1
11	25044856	25057521	Sample1
11	88206644	88329629	Sample1
11	91896696	91908726	Sample1
11	102807039	102836400	Sample1
11	81939278	82146712	Sample1
11	51253742	51360705	Sample1
11	9287290	9362287	Sample1
11	39077679	39077858	Sample1
11	21406341	21409889	Sample1
11	66208073	66295020	Sample1
11	92865789	92964854	Sample1
11	100848638	100903015	Sample1
11	9021896	9026192	Sample1
12	11712429	11968251	Sample1
12	33000816	33004906	Sample1
12	27395289	27596937	Sample1
12	10022051	10161522	Sample1
12	39080553	39094708	Sample1
12	13118333	13218752	Sample1
12	21779728	22107745	Sample1
12	82111744	82117649	Sample1
12	46674880	46776082	Sample1
12	50024963	50026284	Sample1
12	14358546	14362560	Sample1
12	5201142	5252890	Sample1
12	12849704	12879500	Sample1
12	13655946	13682728	Sample1
12	33335449	33349518	Sample1
12	44398924	44398951	Sample1
12	46681545	46697950	Sample1
12	49580349	49637212	Sample1
12	50926562	54153582	Sample1
12	6172921	6184917	Sample1
12	25613528	25689707	Sample1
12	54378422	58288915	Sample1
12	6307164	6341000	Sample1
12	32255171	32328925	Sample1
12	70528995	70534059	Sample1
12	13262609	13283303	Sample1
12	35994266	35999797	Sample1
12	72933654	81171725	Sample1
12	38871559	38883903	Sample1
12	82903527	82924975	Sample1
12	30631775	30707997	Sample1
12	21256106	22107745	Sample1
12	10731487	10743608	Sample1
12	12928569	12947357	Sample1
12	23946963	24054440	Sample1
12	19907966	19952094	Sample1
12	31686309	31815583	Sample1
12	13467151	13477187	Sample1
12	31134845	31153370	Sample1
12	14103591	14196548	Sample1
12	19952094	19969822	Sample1
13	39217893	39349942	Sample1
13	50037575	50166212	Sample1
13	40054388	40055088	Sample1
13	35580917	35617663	Sample1
13	29133334	29141699	Sample1
13	68298146	68474947	Sample1
13	19877826	19889133	Sample1
13	63850949	64014857	Sample1
13	60791057	60791466	Sample1
13	68003872	68059658	Sample1
13	55236604	55575961	Sample1
13	76578328	76592019	Sample1
13	56733339	56820991	Sample1
13	79615086	79653068	Sample1
13	32392114	32414099	Sample1
13	15670944	15813686	Sample1
13	79695879	79715108	Sample1
13	62230981	62347013	Sample1
13	43121520	43232641	Sample1
13	71220495	71340683	Sample1
13	22253373	22517461	Sample1
13	76349928	76474012	Sample1
13	58310171	58335339	Sample1
13	67978431	68047375	Sample1
13	5352057	5391606	Sample1
13	13009673	13026527	Sample1
13	26122755	26247921	Sample1
13	19689330	19849194	Sample1
13	65324961	65328980	Sample1
13	66364365	66365708	Sample1
13	19308966	19321443	Sample1
13	60925824	60958098	Sample1
13	6606605	6635784	Sample1
13	19313687	19321443	Sample1
13	32796672	32890264	Sample1
13	35655694	36101157	Sample1
13	40051591	40054388	Sample1
13	41467866	41514052	Sample1
13	76876002	76927190	Sample1
13	4641630	5493079	Sample1
13	42505639	42628860	Sample1
13	4316625	4323150	Sample1
13	14852472	15118848	Sample1
13	57999452	58022499	Sample1
13	80288076	80352854	Sample1
13	14798014	14886032	Sample1
13	45944518	45948580	Sample1
13	58327872	58330408	Sample1
13	66805782	66888145	Sample1
13	78510934	78520351	Sample1
13	82382321	82405207	Sample1
13	42961738	43088144	Sample1
13	32557444	32633747	Sample1
13	62468102	62611649	Sample1
13	47073274	47125047	Sample1
13	14168889	14561491	Sample1
13	12887563	12895282	Sample1
13	79190060	79192643	Sample1
13	25283629	25302064	Sample1
13	55866429	55868732	Sample1
13	61267832	61278267	Sample1
13	67475224	67498917	Sample1
13	67723563	67726257	Sample1
13	7946833	7954247	Sample1
13	77415169	77514049	Sample1
13	62064953	62160980	Sample1
13	41281199	41294065	Sample1
13	44487923	44518345	Sample1
13	7869314	8221172	Sample1
13	15813686	15821635	Sample1
13	32379244	32414099	Sample1
13	57960519	58002363	Sample1
13	76705409	76713816	Sample1
13	31455434	31457218	Sample1
13	67841413	67846260	Sample1
13	56219278	56244243	Sample1
13	38632700	38736256	Sample1
13	75734376	75752283	Sample1
13	76682972	76686495	Sample1
13	6936810	7228662	Sample1
13	47180319	47361476	Sample1
13	33779421	33928688	Sample1
13	71649626	71758076	Sample1
13	21611119	21748534	Sample1
13	62108595	62193677	Sample1
13	79524264	79590098	Sample1
13	62192926	62240809	Sample1
13	41975761	41986322	Sample1
13	80630810	80702376	Sample1
13	23212934	23267683	Sample1
13	33119315	33123830	Sample1
13	42003588	42004162	Sample1
13	30577651	31064857	Sample1
14	4252914	4272463	Sample1
14	58327931	59554681	Sample1
14	68301713	68447143	Sample1
14	5852812	5856494	Sample1
14	41281133	42352761	Sample1
14	67145829	67160566	Sample1
14	66260497	66293402	Sample1
14	75418169	75560521	Sample1
14	79985036	80062435	Sample1
14	76151830	76171128	Sample1
14	28332696	28755239	Sample1
14	55169314	57517404	Sample1
14	73086036	73308782	Sample1
14	63133290	63173927	Sample1
14	10362598	10920102	Sample1
14	81523317	81530806	Sample1
14	9611452	9658142	Sample1
14	62306873	62317069	Sample1
14	32263733	37685207	Sample1
14	42352761	43163415	Sample1
14	9951330	10273083	Sample1
14	73380666	73440262	Sample1
14	4284069	4487936	Sample1
14	41281133	47576330	Sample1
14	78227165	78477714	Sample1
14	9745894	9777076	Sample1
14	47402848	49468512	Sample1
14	70924369	71092158	Sample1
14	5504103	5616316	Sample1
14	44151631	44520100	Sample1
14	6968888	7078982	Sample1
14	67627654	67648743	Sample1
14	50593559	50835016	Sample1
14	7415746	7511071	Sample1
14	3021127	3160966	Sample1
14	57148133	63055573	Sample1
14	63307335	63442265	Sample1
14	3385779	3425921	Sample1
14	17682820	34154112	Sample1
14	9782141	9782350	Sample1
14	80347016	80404958	Sample1
14	26727226	32435647	Sample1
14	62099810	62998657	Sample1
14	68114346	68447143	Sample1
14	8400157	8549557	Sample1
14	12251484	13577693	Sample1
14	80047344	80084780	Sample1
14	5955473	6052481	Sample1
14	78455932	78462873	Sample1
14	32337098	36370430	Sample1
14	79339240	79340558	Sample1
14	7693746	7734417	Sample1
14	73679171	73742746	Sample1
14	10107206	10112596	Sample1
14	15098066	15905834	Sample1
14	63506106	63534402	Sample1
14	69952702	70081457	Sample1
14	27038838	29685313	Sample1
14	29685313	30263240	Sample1
14	75812000	75854580	Sample1
14	10270982	10277977	Sample1
14	9904923	9914123	Sample1
14	5771061	5775073	Sample1
14	67648743	67659081	Sample1
14	4021715	4022079	Sample1
15	34803678	34862740	Sample1
15	61647026	61657102	Sample1
15	76830620	76869824	Sample1
15	28928199	29422117	Sample1
15	52907592	53020868	Sample1
15	69853601	69906471	Sample1
15	54296944	54419384	Sample1
15	55051071	55094212	Sample1
15	52282664	52342779	Sample1
15	3978288	3996177	Sample1
15	72140168	72178099	Sample1
15	83562129	83583772	Sample1
15	31484563	31486297	Sample1
15	33162652	33185938	Sample1
15	4629419	4663672	Sample1
15	55021348	55031350	Sample1
15	64279562	64639888	Sample1
15	34775900	34813176	Sample1
15	74523919	74563414	Sample1
15	22143872	22189041	Sample1
15	78101964	78235635	Sample1
15	2692970	2738179	Sample1
15	71753290	71805925	Sample1
15	63059954	63099529	Sample1
15	71562995	71610288	Sample1
15	78799165	78799906	Sample1
15	20605316	20605502	Sample1
15	65995260	66009356	Sample1
15	4226699	4295861	Sample1
15	56967079	56996191	Sample1
15	82607696	82625985	Sample1
15	77769058	77796025	Sample1
15	45672553	45729148	Sample1
15	31555377	31556031	Sample1
15	72931087	72952116	Sample1
15	68228387	69776588	Sample1
15	20536832	20577108	Sample1
15	79121377	79124926	Sample1
15	81699566	81768482	Sample1
15	83379342	84040282	Sample1
15	43937659	44486326	Sample1
15	80577654	80784208	Sample1
15	24626766	24694072	Sample1
15	66909401	66933170	Sample1
15	25912785	26147677	Sample1
15	31038641	31097735	Sample1
15	43973956	44612525	Sample1
15	54526374	54581985	Sample1
15	75513658	75517963	Sample1
15	82715926	82716088	Sample1
15	81647022	81743485	Sample1
15	22143872	22146809	Sample1
15	71860764	71898510	Sample1
15	83288242	83952149	Sample1
15	42015724	42277192	Sample1
15	43055649	43282981	Sample1
15	4921769	4953644	Sample1
15	63630775	63982750	Sample1
15	39592274	39607473	Sample1
15	43463743	43474502	Sample1
15	48781573	48864193	Sample1
15	81835628	81845259	Sample1
15	24844817	24846985	Sample1
15	21636317	21748291	Sample1
15	53027773	53094166	Sample1
15	57225752	57539582	Sample1
15	26396501	26462284	Sample1
15	64181396	64278134	Sample1
15	83426560	83583772	Sample1
15	70433315	70489317	Sample1
15	66860262	66885059	Sample1
15	41185311	41187402	Sample1
15	27225465	27228786	Sample1
15	30971132	31059543	Sample1
15	50818202	50828836	Sample1
15	63710774	64071806	Sample1
15	79960436	79980197	Sample1
15	38651030	38698093	Sample1
15	56127937	56517314	Sample1
15	39251558	39296383	Sample1
15	22876736	22893723	Sample1
15	63996761	64071806	Sample1
15	35105333	35106287	Sample1
15	9283936	9447320	Sample1
15	62322271	62629634	Sample1
16	9921613	9934395	Sample1
16	68783184	68809548	Sample1
16	58681137	58709035	Sample1
16	55403583	55424847	Sample1
16	48736136	48769379	Sample1
16	3135769	3303798	Sample1
16	59412202	61131866	Sample1
16	38944091	38944885	Sample1
16	60179811	60601145	Sample1
16	29185124	32325627	Sample1
16	71912725	71977074	Sample1
16	32438064	32450536	Sample1
16	37889408	37913888	Sample1
16	10109740	10871634	Sample1
16	19354501	19418117	Sample1
16	59166745	59311530	Sample1
16	41168072	41233863	Sample1
16	42242463	44232261	Sample1
16	15693883	15781166	Sample1
16	64026042	64778803	Sample1
16	3939198	4144859	Sample1
16	77970713	78100701	Sample1
16	16598318	16601841	Sample1
16	34384536	34388418	Sample1
16	57131151	57139371	Sample1
16	77998454	78029089	Sample1
16	15691704	15787680	Sample1
16	70061786	70113803	Sample1
16	4223569	4380925	Sample1
16	10067740	10701940	Sample1
16	14609136	14650134	Sample1
16	20434623	20436489	Sample1
16	23403305	23427214	Sample1
16	40717335	41266328	Sample1
16	48821572	48873911	Sample1
16	53403604	53434454	Sample1
16	70192322	70840829	Sample1
16	78096495	78183070	Sample1
16	18362020	18434174	Sample1
16	9745414	9750571	Sample1
16	23972324	24090409	Sample1
16	53370045	53399982	Sample1
16	74665923	74733637	Sample1
16	10073980	10316542	Sample1
16	59407729	64508556	Sample1
16	18576390	18646746	Sample1
16	54606949	54641073	Sample1
16	18228371	18279462	Sample1
16	22801812	22814579	Sample1
16	25267203	25353076	Sample1
16	18238011	18319323	Sample1
16	3114453	3301967	Sample1
16	48786624	48790285	Sample1
16	57637878	57851159	Sample1
16	28184058	31936310	Sample1
16	32107432	32309445	Sample1
16	76757879	76799167	Sample1
16	52695019	52883792	Sample1
16	11830013	11830301	Sample1
16	53403439	53403604	Sample1
16	20702660	20723403	Sample1
16	21514629	22057876	Sample1
16	74207237	74375731	Sample1
16	25410070	25487689	Sample1
16	59260148	59263977	Sample1
16	3094342	3299660	Sample1
16	22396800	22472520	Sample1
16	61529225	65117857	Sample1
16	1831985	2064275	Sample1
16	48311468	48321924	Sample1
16	74471305	74604901	Sample1
16	22539806	22612639	Sample1
16	41964013	41979965	Sample1
16	16745905	16770702	Sample1
16	57875145	58101803	Sample1
16	22915245	22969145	Sample1
16	1804807	2064275	Sample1
16	22394720	22612639	Sample1
16	41927138	41937411	Sample1
16	23629241	23682456	Sample1
16	10052941	10073980	Sample1
17	4280828	4292003	Sample1
17	9053379	9057283	Sample1
17	66331185	66471416	Sample1
17	70271848	70283844	Sample1
17	20827875	21385570	Sample1
17	23656737	23672384	Sample1
17	9004104	9100281	Sample1
17	13999609	14024709	Sample1
17	5835810	5855529	Sample1
17	41280157	41290631	Sample1
17	65610845	65763138	Sample1
17	4974699	5047954	Sample1
17	65610845	65618270	Sample1
17	25927883	26022250	Sample1
17	41296755	41308952	Sample1
17	42638895	42642493	Sample1
17	14778306	14838838	Sample1
17	16104948	16270195	Sample1
17	65610845	65618037	Sample1
17	13580055	13703477	Sample1
17	16483440	16489056	Sample1
17	65995652	66062607	Sample1
17	28958131	28963787	Sample1
17	27644449	27660804	Sample1
17	33775175	33775450	Sample1
17	36674126	36767886	Sample1
17	14282570	14284024	Sample1
17	12533224	12656072	Sample1
17	70428894	70432909	Sample1
17	67427073	67994619	Sample1
17	9244938	9256050	Sample1
17	42593171	43750538	Sample1
17	8705861	8832883	Sample1
17	42534727	42581448	Sample1
17	15501711	15715797	Sample1
17	37531745	37532078	Sample1
17	63940513	65655878	Sample1
17	13422700	13580055	Sample1
17	42602861	42634753	Sample1
17	62993561	65586301	Sample1
17	18837875	18841161	Sample1
17	65931586	65982525	Sample1
17	66466709	66483772	Sample1
17	69733077	69826772	Sample1
17	10268686	10303614	Sample1
17	27017515	27126532	Sample1
17	32063556	32179297	Sample1
17	17510012	17752221	Sample1
17	7594148	7646510	Sample1
17	43587435	43769017	Sample1
17	70085927	70088913	Sample1
17	13037688	13128286	Sample1
17	15620617	15692845	Sample1
17	31619541	31848301	Sample1
17	58827467	61832749	Sample1
17	18959892	18971638	Sample1
17	14465127	14537861	Sample1
17	20907842	20923175	Sample1
17	38802370	38898388	Sample1
18	32904589	32927560	Sample1
18	39088000	39102625	Sample1
18	58957480	59002043	Sample1
18	32666428	32789085	Sample1
18	4402459	4493731	Sample1
18	2962177	3535318	Sample1
18	1885418	1941970	Sample1
18	42983942	43023291	Sample1
18	17666526	18179618	Sample1
18	58329596	58357915	Sample1
18	48702173	48704332	Sample1
18	54297990	54315184	Sample1
18	12012524	20933433	Sample1
18	46248581	46277451	Sample1
18	20464355	20933433	Sample1
18	29479334	29480112	Sample1
18	33268551	33334649	Sample1
18	34180248	34256512	Sample1
18	37519151	37528840	Sample1
18	51463899	51560316	Sample1
18	53166436	53352602	Sample1
18	31034118	31091293	Sample1
18	17668064	20739572	Sample1
18	4402459	5234430	Sample1
18	45634548	45641074	Sample1
18	64840555	64857278	Sample1
18	30717220	31073454	Sample1
18	61669920	61681564	Sample1
18	2327066	3311932	Sample1
18	55447731	55452546	Sample1
18	26669839	26745111	Sample1
18	2327066	3432950	Sample1
18	62737035	62798679	Sample1
18	53440462	53486059	Sample1
18	60695682	60720147	Sample1
18	4493731	6578226	Sample1
18	49332798	49347577	Sample1
18	41119137	41337038	Sample1
18	7540439	8252299	Sample1
18	62372597	62393319	Sample1
18	43533122	43674933	Sample1
18	24996289	24996429	Sample1
18	33440457	33443530	Sample1
18	45979093	46027649	Sample1
18	25804428	25861774	Sample1
19	17412797	17458594	Sample1
19	51202930	51761489	Sample1
19	31684721	31694248	Sample1
19	40631508	40633796	Sample1
19	51964951	51966957	Sample1
19	8936498	8945979	Sample1
19	9081565	9090179	Sample1
19	19999387	20270311	Sample1
19	14909084	15030783	Sample1
19	55421920	55475758	Sample1
19	30101142	30105708	Sample1
19	5175899	5181696	Sample1
19	30992941	31006903	Sample1
19	49580337	49715209	Sample1
19	5431649	5829590	Sample1
19	16998640	17018834	Sample1
19	11291553	11305659	Sample1
19	19607112	19667511	Sample1
19	37736376	37794257	Sample1
19	54761903	54810119	Sample1
19	54832133	54872343	Sample1
19	28585437	28820547	Sample1
19	31855768	31880032	Sample1
19	8322139	8330097	Sample1
19	20564426	27192763	Sample1
19	2577569	2582009	Sample1
19	20389208	20680217	Sample1
19	54131629	54195969	Sample1
19	18739800	18938551	Sample1
19	41762564	42442652	Sample1
19	48567759	48908880	Sample1
19	57221911	57222452	Sample1
19	58947965	58949027	Sample1
19	55302856	55428774	Sample1
19	7345958	7355961	Sample1
19	16067645	16081865	Sample1
19	57137847	57229771	Sample1
19	17948107	18133817	Sample1
19	56025851	56176838	Sample1
19	2808653	2837028	Sample1
19	21679394	23815413	Sample1
19	54338998	54378179	Sample1
19	17549280	17598352	Sample1
19	51151550	51155150	Sample1
19	29054521	29075032	Sample1
19	8155554	8157621	Sample1
19	8984881	9009095	Sample1
19	13215600	13256030	Sample1
19	16769378	16795342	Sample1
19	36125665	36141243	Sample1
19	19092838	19229198	Sample1
19	27254400	28833978	Sample1
19	11472176	11714877	Sample1
19	33591386	33614913	Sample1
19	10398165	10466656	Sample1
19	8557761	8737107	Sample1
19	53759205	53764432	Sample1
19	52138084	52222310	Sample1
19	6771551	6773432	Sample1
19	46366843	46387056	Sample1
19	54338998	54357111	Sample1
19	5546374	5556282	Sample1
19	17948107	17990589	Sample1
19	55707833	55755291	Sample1
19	5171547	5188052	Sample1
19	19229198	19241165	Sample1
19	55695126	55699242	Sample1
19	32658594	32713940	Sample1
19	48136327	48205016	Sample1
19	56375966	56673741	Sample1
19	19982919	19994028	Sample1
19	5171547	5175492	Sample1
19	27192813	27965909	Sample1
19	10784363	10860099	Sample1
19	14351047	14499906	Sample1
19	17319244	17368660	Sample1
19	20172620	20204007	Sample1
19	7546432	7644211	Sample1
19	48200577	48232344	Sample1
20	22443656	22444684	Sample1
20	18386159	18447824	Sample1
20	9754112	9876704	Sample1
20	9542567	9584954	Sample1
20	26701876	26755118	Sample1
20	47958156	48138568	Sample1
20	8150660	8342011	Sample1
20	47909599	47924509	Sample1
20	50840522	57706576	Sample1
20	20819719	21038651	Sample1
20	48106074	48148465	Sample1
20	67069809	67074152	Sample1
20	4565722	4705025	Sample1
20	1800766	1810771	Sample1
20	27947028	27967852	Sample1
20	36889266	37062931	Sample1
20	61689323	61791081	Sample1
20	35769014	35948022	Sample1
20	15670211	16618273	Sample1
20	22455044	22476388	Sample1
20	27338171	27662495	Sample1
20	66728500	66779994	Sample1
20	20434245	20483861	Sample1
20	33078503	33098058	Sample1
20	43148935	43150821	Sample1
20	44898314	45036063	Sample1
20	9712614	9714965	Sample1
20	37919754	37926180	Sample1
20	50816368	52270874	Sample1
20	57589612	60573997	Sample1
20	48796553	49194146	Sample1
20	60779668	60845338	Sample1
20	50339987	50383400	Sample1
20	781804	784902	Sample1
20	1983823	2058203	Sample1
20	6922967	6924894	Sample1
20	50464038	61010867	Sample1
20	67571807	67579245	Sample1
20	48762088	60562015	Sample1
20	27591127	27709872	Sample1
20	35150691	35332182	Sample1
20	15659784	17671130	Sample1
20	12331946	13718971	Sample1
20	18077692	18415699	Sample1
20	49069776	49177519	Sample1
20	46044359	46095785	Sample1
20	47351759	47511411	Sample1
20	28925293	29143426	Sample1
20	5062415	5116928	Sample1
20	9747170	12331946	Sample1
20	28971519	29153557	Sample1
20	38835431	38856047	Sample1
20	62266502	62356931	Sample1
20	62747752	62757062	Sample1
20	50244863	50264443	Sample1
20	21257589	21258412	Sample1
20	29574717	29691511	Sample1
21	59351818	59514289	Sample1
21	16727101	17998322	Sample1
21	46223072	46223577	Sample1
21	34175846	34190705	Sample1
21	56629196	56633924	Sample1
21	34988030	35022953	Sample1
21	29157479	29161094	Sample1
21	19600639	19811026	Sample1
21	42264095	42317197	Sample1
21	6273927	7695651	Sample1
21	49576415	49627720	Sample1
21	59310355	59341930	Sample1
21	57211813	57254365	Sample1
21	31311746	31340471	Sample1
21	35107046	35239686	Sample1
21	36928959	37136952	Sample1
21	46564242	46591443	Sample1
21	53617071	53647503	Sample1
21	59959120	59965811	Sample1
21	61757913	61802903	Sample1
21	65253200	65326063	Sample1
21	19978651	20597014	Sample1
21	61120184	61182906	Sample1
21	22559102	22564270	Sample1
21	30775057	30779475	Sample1
21	35029795	35031061	Sample1
21	64880835	65036170	Sample1
21	44505966	44709392	Sample1
21	58151309	58187421	Sample1
21	56045365	56045580	Sample1
21	40420414	40475127	Sample1
21	57163017	57206954	Sample1
21	20237505	20591184	Sample1
21	36507920	37151659	Sample1
21	1887111	8080589	Sample1
21	39325916	39607915	Sample1
21	27196743	27210047	Sample1
21	65545743	65767627	Sample1
21	20009913	20627680	Sample1
21	26217195	26324526	Sample1
21	27603977	27667275	Sample1
21	47455962	47573591	Sample1
21	8560510	10374151	Sample1
21	67018339	67150356	Sample1
21	41324530	41355534	Sample1
21	35033893	35045713	Sample1
21	59429303	59445108	Sample1
21	35388414	35390577	Sample1
21	57000406	57002686	Sample1
21	62728483	62800197	Sample1
21	29576050	29579420	Sample1
21	43231922	43373909	Sample1
21	64835687	64838277	Sample1
21	48145301	48181342	Sample1
21	55930516	56059663	Sample1
21	20637989	20641195	Sample1
21	61558166	61596898	Sample1
21	41807852	41828890	Sample1
21	12063235	16727636	Sample1
21	59097041	59107655	Sample1
21	9662257	10319546	Sample1
21	55806693	55921800	Sample1
22	47460589	47497495	Sample1
22	6550667	6745591	Sample1
22	55877225	55935848	Sample1
22	12959525	13300784	Sample1
22	4955543	4956134	Sample1
22	19131709	19161428	Sample1
22	23261579	25174752	Sample1
22	38976913	38985396	Sample1
22	12820409	13043288	Sample1
22	27060237	27519384	Sample1
22	55631071	55687654	Sample1
22	2575199	2599749	Sample1
22	7257786	7402741	Sample1
22	41929013	41935482	Sample1
22	5994861	6197447	Sample1
22	13039030	13042329	Sample1
22	43931107	47129292	Sample1
22	48668408	49095438	Sample1
22	35255274	35273713	Sample1
22	30009240	30045810	Sample1
22	31161763	31253773	Sample1
22	48331419	50775071	Sample1
22	29722259	29765272	Sample1
22	6843773	6855483	Sample1
22	25797906	25844431	Sample1
22	26449253	26845560	Sample1
22	14091120	14092101	Sample1
22	5575906	5597426	Sample1
22	2596896	2603915	Sample1
22	13297987	13300784	Sample1
22	50765595	50800117	Sample1
22	8096311	8133357	Sample1
22	47627338	47631206	Sample1
22	21253636	21556311	Sample1
22	36878188	36965354	Sample1
22	5293849	5304754	Sample1
22	18366336	19016062	Sample1
22	19268918	19332225	Sample1
22	13866450	13976792	Sample1
22	19400392	19416165	Sample1
22	11938991	11944676	Sample1
22	47800829	47817544	Sample1
22	19266138	19266352	Sample1
22	15735293	19023175	Sample1
22	23241486	25174954	Sample1
22	6413350	6414058	Sample1
22	19568763	19893104	Sample1
22	2277440	2361179	Sample1
22	9865197	9880968	Sample1
22	32963229	33259060	Sample1
23	4009481	4014517	Sample1
23	37933285	38030403	Sample1
23	37484936	37524852	Sample1
23	47621608	47623411	Sample1
23	24289259	24352380	Sample1
23	44864267	44896961	Sample1
23	1958664	1994042	Sample1
23	3718363	3744075	Sample1
23	6441355	6842518	Sample1
23	21639250	21643451	Sample1
23	40115892	40120365	Sample1
23	42755231	42767531	Sample1
23	21647425	22988606	Sample1
23	44388498	44649345	Sample1
23	3307341	3322639	Sample1
23	21721487	21879406	Sample1
23	37540867	37541310	Sample1
23	45493503	45683861	Sample1
23	35335325	35790951	Sample1
23	43897521	43917686	Sample1
23	43169477	43262602	Sample1
23	8083744	8270019	Sample1
23	28256015	28260333	Sample1
23	44796710	44797566	Sample1
23	43082856	43082878	Sample1
23	2010293	2034860	Sample1
23	28359316	28372879	Sample1
23	41855692	41874755	Sample1
23	47614280	47619835	Sample1
23	21793769	21812100	Sample1
23	21643615	21647425	Sample1
23	33416299	33421562	Sample1
23	46341074	46509751	Sample1
23	23992049	24046959	Sample1
23	3804900	3836068	Sample1
23	21576028	21578398	Sample1
23	4060090	4074803	Sample1
23	21721487	21723461	Sample1
23	48014617	48020905	Sample1
23	24857931	24873038	Sample1
23	35092005	35153664	Sample1
23	24437630	24446171	Sample1
23	34521121	34521909	Sample1
23	39578643	39611786	Sample1
23	42291905	42294846	Sample1
23	41330551	41639314	Sample1
23	27088872	27101206	Sample1
23	24166923	24195079	Sample1
23	30385104	30414707	Sample1
23	41819050	41907495	Sample1
23	6610210	8270019	Sample1
23	1789909	1796414	Sample1
23	6069355	6137724	Sample1
23	46929059	46937681	Sample1
23	34878098	34890521	Sample1
23	34749050	35172294	Sample1
23	21607079	21611155	Sample1
23	27758424	27762330	Sample1
23	30655980	30659390	Sample1
23	36248886	36312785	Sample1
23	44735596	44767238	Sample1
23	1470701	1478449	Sample1
23	23417209	23443382	Sample1
24	22716940	22742139	Sample1
24	38957217	38982181	Sample1
24	5504965	5506588	Sample1
24	3535085	3696626	Sample1
24	38796986	38862128	Sample1
24	29534766	29877329	Sample1
24	45800835	49104441	Sample1
24	2924887	2947777	Sample1
24	34414520	34572615	Sample1
24	27138859	27257323	Sample1
24	41796598	41991006	Sample1
24	35574665	35622179	Sample1
24	17084601	17256728	Sample1
24	19706037	19835775	Sample1
24	13145471	13157491	Sample1
24	34575402	34845074	Sample1
24	4469103	4479478	Sample1
24	47902290	51353808	Sample1
24	1536896	1594018	Sample1
24	12876500	12970688	Sample1
24	30591005	30595937	Sample1
24	3699865	4087946	Sample1
24	30369840	30404312	Sample1
24	29054911	29055449	Sample1
24	2919616	2938165	Sample1
24	27805528	27868566	Sample1
24	30426437	30441721	Sample1
24	46315712	46925841	Sample1
24	52719811	55086619	Sample1
24	30384249	30384369	Sample1
24	23975471	23982657	Sample1
24	31612609	32162897	Sample1
24	31273347	31970197	Sample1
24	15191156	15294314	Sample1
24	35101440	35216818	Sample1
24	17543880	17693953	Sample1
24	23527006	24150252	Sample1
24	41147454	41216174	Sample1
24	2924887	2947777	Sample1
24	20705015	20779382	Sample1
24	7924006	8562053	Sample1
24	59289013	59306997	Sample1
24	2972782	2975583	Sample1
24	30563887	30582121	Sample1
24	39878467	39927136	Sample1
24	26425324	26545816	Sample1
24	17193488	17282471	Sample1
24	5864549	5869493	Sample1
24	20068942	20265834	Sample1
24	25022763	25166038	Sample1
24	41798046	41808384	Sample1
24	17910151	18774621	Sample1
25	33980179	34078095	Sample1
25	14598043	14787096	Sample1
25	23352122	23845993	Sample1
25	20909492	20912702	Sample1
25	23478910	24436391	Sample1
25	23392305	29848280	Sample1
25	33869000	34230944	Sample1
25	20424431	20912702	Sample1
25	34870184	34898622	Sample1
25	17430192	17513128	Sample1
25	33086402	33285308	Sample1
25	11852213	11860347	Sample1
25	24436391	25372690	Sample1
25	37572817	37582261	Sample1
25	36145485	36181024	Sample1
25	32779265	33064347	Sample1
25	30620925	30669909	Sample1
25	36704037	36719044	Sample1
25	38211655	38473783	Sample1
25	14099132	14113264	Sample1
25	23401965	27416566	Sample1
25	17683743	17777713	Sample1
25	37627487	37909392	Sample1
25	12323107	12333109	Sample1
25	17487933	17528263	Sample1
25	29592693	29620153	Sample1
25	22611082	22615666	Sample1
25	33372264	33453418	Sample1
26	13606394	13643649	Sample1
26	21047440	21058369	Sample1
26	40255828	40276180	Sample1
[truncated: 2,525 more rows]

## Sheet: Table S8
Table S8. Individual recombination maps.
Chromosome	Length (Mb)	sample1 sperms			sample2 sperms			Total sperms
		Crossover	Morgan	cM/Mb	Crossover	Morgan	cM/Mb	Crossover	Morgan	cM/Mb
autosomes	2489.39	2012	28.338	1.13835	2279	31.6528	1.27151	4291	30.007	1.2054
chr1	158.534	108	1.52113	0.959495	123	1.70833	1.07758	231	1.61538	1.01895
chr2	136.231	128	1.80282	1.32335	88	1.22222	0.897168	216	1.51049	1.10877
chr3	121.005	61	0.859155	0.710015	103	1.43056	1.18223	164	1.14685	0.947772
chr4	120.001	101	1.42254	1.18544	110	1.52778	1.27314	211	1.47552	1.2296
chr5	120.089	79	1.11268	0.92654	96	1.33333	1.11028	175	1.22378	1.01906
chr6	117.806	90	1.26761	1.07601	104	1.44444	1.22612	194	1.35664	1.15159
chr7	110.683	82	1.15493	1.04346	99	1.375	1.24229	181	1.26573	1.14357
chr8	113.32	89	1.25352	1.10618	79	1.09722	0.968253	168	1.17483	1.03673
chr9	105.454	82	1.15493	1.09519	102	1.41667	1.34339	184	1.28671	1.22016
chr10	103.309	102	1.43662	1.39061	101	1.40278	1.35785	203	1.41958	1.37411
chr11	106.982	104	1.46479	1.36919	106	1.47222	1.37613	210	1.46853	1.37268
chr12	87.2162	35	0.492958	0.565214	61	0.847222	0.971405	96	0.671329	0.76973
chr13	83.4723	86	1.21127	1.4511	87	1.20833	1.44759	173	1.20979	1.44933
chr14	82.403	64	0.901408	1.0939	76	1.05556	1.28097	140	0.979021	1.18809
chr15	85.0078	82	1.15493	1.35862	83	1.15278	1.35609	165	1.15385	1.35734
chr16	81.014	71	1	1.23435	70	0.972222	1.20007	141	0.986014	1.21709
chr17	73.1672	56	0.788732	1.07799	68	0.944444	1.2908	124	0.867133	1.18514
chr18	65.8206	38	0.535211	0.813136	79	1.09722	1.66699	117	0.818182	1.24305
chr19	63.4497	75	1.05634	1.66484	74	1.02778	1.61983	149	1.04196	1.64218
chr20	71.9746	53	0.746479	1.03714	78	1.08333	1.50516	131	0.916084	1.27279
chr21	69.863	54	0.760563	1.08865	66	0.916667	1.31209	120	0.839161	1.20115
chr22	60.773	46	0.647887	1.06608	61	0.847222	1.39408	107	0.748252	1.23122
chr23	52.4986	61	0.859155	1.63653	61	0.847222	1.6138	122	0.853147	1.62508
chr24	62.3173	50	0.704225	1.13006	59	0.819444	1.31496	109	0.762238	1.22316
chr25	42.3504	26	0.366197	0.864683	46	0.638889	1.50858	72	0.503497	1.18888
chr26	51.9923	53	0.746479	1.43575	62	0.861111	1.65623	115	0.804196	1.54676
chr27	45.6121	47	0.661972	1.45131	48	0.666667	1.4616	95	0.664336	1.45649
chr28	45.9402	52	0.732394	1.59424	41	0.569444	1.23954	93	0.65035	1.41565
chr29	51.0986	37	0.521127	1.01985	48	0.666667	1.30467	85	0.594406	1.16325

## Sheet: Table S9
Table S9. The regions covered with htSNP number lower than 50 per Mb.
Chr	Start (Mb)	End (Mb)	Low htSNP covered region
1	44	61	sample1
1	80	84	sample1
1	140	158	sample2
2	1	1	sample1
2	1	5	sample2
2	24	28	sample1
2	35	96	sample2
2	68	89	sample1
2	116	134	sample2
3	1	42	sample1
3	105	114	sample2
4	49	58	sample1
4	83	87	sample1
4	119	120	sample1
5	23	39	sample1
5	63	90	sample1
5	95	106	sample1
6	41	49	sample2
6	73	76	sample1
6	88	93	sample2
6	116	117	sample2
7	4	12	sample2
7	105	110	sample2
8	44	47	sample2
8	101	113	sample1
9	73	79	sample1
9	76	79	sample2
9	103	105	sample1
10	30	44	sample1
10	53	59	sample1
12	52	81	sample1
12	86	87	sample2
13	7	18	sample2
14	1	3	sample2
14	11	63	sample1
14	64	67	sample2
16	28	32	sample1
16	61	68	sample1
17	1	3	sample1
17	1	5	sample2
17	10	18	sample2
17	44	65	sample1
17	72	73	sample2
18	1	21	sample1
18	60	63	sample2
19	22	29	sample1
19	43	46	sample1
19	61	63	sample1
20	11	18	sample1
20	26	34	sample2
20	44	50	sample2
20	52	61	sample1
20	70	71	sample1
21	1	20	sample1
21	1	4	sample2
22	11	29	sample2
22	16	19	sample1
22	45	51	sample1
22	50	53	sample2
23	8	23	sample1
24	43	62	sample1
25	1	11	sample1
25	25	29	sample1
25	40	42	sample2
26	1	3	sample1
26	1	3	sample2
26	37	44	sample2
26	49	51	sample1
27	37	45	sample1
27	41	45	sample2
28	24	27	sample2
29	1	24	sample2
29	37	51	sample1
29	50	51	sample2

## Sheet: Table S10
Table S10. Hotspot regions.
Chromosome	Hotpot region (Mb)	# of crossover	Recombination rate (cM/Mb)	Individual
1	0-1	4	5.6338	sample1
1	43-44	4	5.6338	sample1
1	127-128	4	5.6338	sample1
2	4-5	4	5.6338	sample1
2	28-29	4	5.6338	sample1
2	63-64	4	5.6338	sample1
2	89-90	5	7.04225	sample1
2	96-97	4	5.6338	sample1
2	108-109	4	5.6338	sample1
3	67-68	4	5.6338	sample1
3	106-107	4	5.6338	sample1
3	110-111	4	5.6338	sample1
4	8-9	4	5.6338	sample1
4	13-14	6	8.4507	sample1
4	21-22	4	5.6338	sample1
4	26-27	4	5.6338	sample1
4	89-90	4	5.6338	sample1
4	106-107	4	5.6338	sample1
5	11-12	5	7.04225	sample1
5	21-22	5	7.04225	sample1
5	39-40	4	5.6338	sample1
5	61-62	5	7.04225	sample1
6	18-19	4	5.6338	sample1
6	111-112	4	5.6338	sample1
7	25-26	4	5.6338	sample1
7	26-27	5	7.04225	sample1
7	29-30	4	5.6338	sample1
8	10-11	4	5.6338	sample1
8	17-18	5	7.04225	sample1
8	24-25	4	5.6338	sample1
8	46-47	4	5.6338	sample1
8	84-85	4	5.6338	sample1
8	88-89	4	5.6338	sample1
9	20-21	4	5.6338	sample1
9	26-27	4	5.6338	sample1
10	9-10	5	7.04225	sample1
10	15-16	4	5.6338	sample1
10	16-17	4	5.6338	sample1
10	32-33	4	5.6338	sample1
10	68-69	5	7.04225	sample1
10	87-88	4	5.6338	sample1
10	89-90	4	5.6338	sample1
10	97-98	5	7.04225	sample1
11	10-11	4	5.6338	sample1
11	67-68	4	5.6338	sample1
11	76-77	4	5.6338	sample1
11	82-83	4	5.6338	sample1
11	89-90	4	5.6338	sample1
13	58-59	4	5.6338	sample1
13	62-63	5	7.04225	sample1
13	67-68	4	5.6338	sample1
13	76-77	4	5.6338	sample1
13	79-80	4	5.6338	sample1
14	5-6	4	5.6338	sample1
14	9-10	5	7.04225	sample1
14	10-11	4	5.6338	sample1
14	63-64	4	5.6338	sample1
15	31-32	4	5.6338	sample1
15	43-44	4	5.6338	sample1
15	64-65	4	5.6338	sample1
15	83-84	4	5.6338	sample1
16	3-4	4	5.6338	sample1
16	18-19	4	5.6338	sample1
16	22-23	6	8.4507	sample1
16	59-60	4	5.6338	sample1
17	13-14	4	5.6338	sample1
17	14-15	4	5.6338	sample1
17	42-43	4	5.6338	sample1
17	65-66	7	9.85915	sample1
19	5-6	5	7.04225	sample1
19	8-9	5	7.04225	sample1
19	17-18	6	8.4507	sample1
19	19-20	5	7.04225	sample1
19	20-21	4	5.6338	sample1
19	54-55	5	7.04225	sample1
19	55-56	4	5.6338	sample1
20	9-10	4	5.6338	sample1
20	48-49	4	5.6338	sample1
20	50-51	5	7.04225	sample1
21	20-21	4	5.6338	sample1
21	35-36	4	5.6338	sample1
21	59-60	4	5.6338	sample1
22	13-14	4	5.6338	sample1
22	19-20	7	9.85915	sample1
23	21-22	8	11.2676	sample1
23	24-25	5	7.04225	sample1
23	44-45	4	5.6338	sample1
24	2-3	4	5.6338	sample1
24	30-31	5	7.04225	sample1
25	23-24	4	5.6338	sample1
25	33-34	5	7.04225	sample1
26	33-34	6	8.4507	sample1
26	34-35	4	5.6338	sample1
26	36-37	4	5.6338	sample1
27	9-10	4	5.6338	sample1
27	13-14	5	7.04225	sample1
27	14-15	6	8.4507	sample1
27	21-22	4	5.6338	sample1
27	30-31	4	5.6338	sample1
27	31-32	5	7.04225	sample1
28	15-16	5	7.04225	sample1
28	40-41	6	8.4507	sample1
29	30-31	4	5.6338	sample1
1	12-13	5	6.94444	sample2
2	96-97	10	13.8889	sample2
2	121-122	7	9.72222	sample2
3	113-114	5	6.94444	sample2
3	116-117	6	8.33333	sample2
4	15-16	5	6.94444	sample2
4	100-101	5	6.94444	sample2
5	99-100	5	6.94444	sample2
5	100-101	5	6.94444	sample2
6	55-56	5	6.94444	sample2
7	12-13	5	6.94444	sample2
7	26-27	8	11.1111	sample2
7	29-30	5	6.94444	sample2
8	105-106	5	6.94444	sample2
9	14-15	6	8.33333	sample2
9	97-98	5	6.94444	sample2
10	13-14	5	6.94444	sample2
10	14-15	5	6.94444	sample2
11	4-5	5	6.94444	sample2
11	88-89	5	6.94444	sample2
12	10-11	6	8.33333	sample2
13	71-72	6	8.33333	sample2
17	8-9	6	8.33333	sample2
17	15-16	6	8.33333	sample2
17	68-69	5	6.94444	sample2
18	9-10	5	6.94444	sample2
18	15-16	5	6.94444	sample2
18	20-21	7	9.72222	sample2
19	57-58	6	8.33333	sample2
21	19-20	5	6.94444	sample2
22	9-10	9	12.5	sample2
22	19-20	8	11.1111	sample2
22	53-54	6	8.33333	sample2
23	21-22	5	6.94444	sample2
25	25-26	6	8.33333	sample2
26	44-45	6	8.33333	sample2
26	45-46	6	8.33333	sample2
26	46-47	10	13.8889	sample2
29	3-4	7	9.72222	sample2
29	5-6	7	9.72222	sample2
29	46-47	5	6.94444	sample2

[truncated: 1 more sheets: Table S11]
